# Supplementary material for: 4-(4-Methoxy­phen­yl)piperazin-1-ium chloride
Source: Acta Crystallogr Sect E Struct Rep Online. 2009 Feb 11;65(Pt 3):o503. doi: 10.1107/S1600536809004280 (PMC2968517; doi:10.1107/S1600536809004280)
Supplement: Supplementary file 1 [file e-65-0o503-sup1.cif]

##############################################################################
###                                                                        ###
###        Electronic paper (Acta Crystallographica Section E)             ###
###                                                                        ###
##############################################################################
#                                                                            #
# This CIF contains the data in a paper accepted for publication in Acta     #
# Crystallographica Section E. It conforms to the requirements of Notes      #
# for Authors for Section E, and has been peer reviewed under the auspices   #
# of the IUCr Commission on Journals.                                        #
#                                                                            #
# Full details of the Crystallographic Information File format               #
# are given in the paper "The Crystallographic Information File (CIF):       #
# a New Standard Archive File for Crystallography" by S. R. Hall, F. H.      #
# Allen and I. D. Brown [Acta Cryst. (1991), A47, 655-685].                  #
#                                                                            #
# The current version of the core CIF dictionary is obtainable from          #
# ftp://ftp.iucr.org/pub/cif_core.dic. The current version number is 2.4.    #
#                                                                            #
# Software is freely available for graphical display of the structure(s) in  #
# this CIF.  For information consult the CIF home page http://www.iucr.org/  #
# cif/home.html                                                              #
#                                                                            #
# This file may be used for bona fide research purposes within the           #
# scientific community so long as proper attribution is given to the journal # 
# article from which it was obtained.                                        #
#                                                                            #
##############################################################################
                                             
data_global
_audit_creation_method     ?
_journal_date_recd_electronic     2009-02-02
_journal_date_accepted     2009-02-05
_journal_name_full     'Acta Crystallographica, Section E'
_journal_year     2009
_journal_volume     65
_journal_issue      3
_journal_page_first     o503
_journal_page_last     o503
_journal_paper_category     QO
_journal_coeditor_code     AT2720
_publ_contact_author
;Muhammad Nawaz Tahir
University of Sargodha
Department of Physics
Sargodha
Pakistan
;
_publ_contact_author_email     'dmntahir_uos@yahoo.com'
_publ_contact_author_fax     '0092 48 32 22 121'
_publ_contact_author_phone     '0092 48 92 30 170'
_publ_section_title
;
4-(4-Methoxyphenyl)piperazin-1-ium chloride
;
loop_
    _publ_author_name
    _publ_author_address
    'Zia-ur-Rehman'
;
Department of Chemistry
Quaid-i-Azam University
Islamabad 45320
Pakistan
;
    'Tahir, M. Nawaz'
;
University of Sargodha
Department of Physics
Sargodha
Pakistan
;
    'Muhammad Danish'
;
University of Sargodha
Department of Chemistry
Sargodha
Pakistan
;
    'Muhammad, Niaz'
;
Department of Chemistry
Quaid-i-Azam University
Islamabad 45320
Pakistan
;
    'Saqib Ali'
;
Department of Chemistry
Quaid-i-Azam University
Islamabad 45320
Pakistan
;
data_I
_audit_creation_method     SHELXL-97
_chemical_name_systematic
;
4-(4-Methoxyphenyl)piperazin-1-ium chloride
;
_chemical_name_common     ?
_chemical_formula_moiety     'C11 H17 N2 O +, Cl -'
_chemical_formula_sum     'C11 H17 Cl N2 O'
_chemical_formula_iupac     'C11 H17 N2 O +, Cl -'
_chemical_formula_weight     228.72
_chemical_melting_point     ?
_symmetry_cell_setting     orthorhombic
_symmetry_space_group_name_H-M     'I b a 2'
_symmetry_space_group_name_Hall     'I 2 -2c'
loop_
    _symmetry_equiv_pos_site_id
    _symmetry_equiv_pos_as_xyz
    1 x,y,z
    2 -x,-y,z
    3 -x,y,1/2+z
    4 x,-y,1/2+z
    5 1/2+x,1/2+y,1/2+z
    6 1/2-x,1/2-y,1/2+z
    7 1/2-x,1/2+y,z
    8 1/2+x,1/2-y,z
_cell_length_a     10.2890(7)
_cell_length_b     31.5218(18)
_cell_length_c     7.5909(5)
_cell_angle_alpha     90
_cell_angle_beta     90
_cell_angle_gamma     90
_cell_volume     2461.9(3)
_cell_formula_units_Z     8
_cell_measurement_reflns_used     3073
_cell_measurement_theta_min     1.19
_cell_measurement_theta_max     30.47
_cell_measurement_temperature     296(2)
_exptl_crystal_description     prismatic
_exptl_crystal_colour     Colourless
_exptl_crystal_size_max     0.28
_exptl_crystal_size_mid     0.22
_exptl_crystal_size_min     0.15
_exptl_crystal_density_diffrn     1.234
_exptl_crystal_density_meas     ?
_exptl_crystal_density_method     'not measured'
_exptl_crystal_F_000     976
_exptl_absorpt_coefficient_mu     0.288
_exptl_absorpt_correction_type     multi-scan
_exptl_absorpt_process_details     '(SADABS; Bruker, 2005)'
_exptl_absorpt_correction_T_min     0.922
_exptl_absorpt_correction_T_max     0.950
_exptl_special_details
;
;
_diffrn_ambient_temperature     296(2)
_diffrn_radiation_type     MoK\a
_diffrn_radiation_wavelength     0.71073
_diffrn_radiation_source     'fine-focus sealed tube'
_diffrn_radiation_monochromator     graphite
_diffrn_measurement_device_type     'Bruker KAPPA APEXII CCD'
_diffrn_measurement_method     \w
_diffrn_detector_area_resol_mean     7.3
_diffrn_reflns_number     7605
_diffrn_reflns_av_R_equivalents     0.0256
_diffrn_reflns_av_sigmaI/netI     0.0320
_diffrn_reflns_theta_min     1.29
_diffrn_reflns_theta_max     30.47
_diffrn_reflns_theta_full     30.47
_diffrn_measured_fraction_theta_max     0.993
_diffrn_measured_fraction_theta_full     0.993
_diffrn_reflns_limit_h_min     -14
_diffrn_reflns_limit_h_max     12
_diffrn_reflns_limit_k_min     -42
_diffrn_reflns_limit_k_max     44
_diffrn_reflns_limit_l_min     -5
_diffrn_reflns_limit_l_max     10
_diffrn_standards_number     0
_diffrn_standards_interval_count     ?
_diffrn_standards_interval_time     ?
_diffrn_standards_decay_%     ?
_refine_special_details
;
Refinement of <i>F</i>^2^ against ALL reflections. The weighted <i>R</i>-factor
<i>wR</i> and goodness of fit <i>S</i> are based on <i>F</i>^2^, conventional
<i>R</i>-factors <i>R</i> are based on <i>F</i>, with <i>F</i> set to zero for
negative <i>F</i>^2^. The threshold expression of <i>F</i>^2^ >
\s(<i>F</i>^2^) is used only for calculating <i>R</i>-factors(gt) <i>etc</i>.
and is not relevant to the choice of reflections for refinement.
<i>R</i>-factors based on <i>F</i>^2^ are statistically about twice as large
as those based on <i>F</i>, and <i>R</i>- factors based on ALL data will be
even larger.
;
_reflns_number_total     3073
_reflns_number_gt     2327
_reflns_threshold_expression     I>2\s(I)
_refine_ls_structure_factor_coef     Fsqd
_refine_ls_matrix_type     full
_refine_ls_R_factor_all     0.0654
_refine_ls_R_factor_gt     0.0443
_refine_ls_wR_factor_gt     0.1146
_refine_ls_wR_factor_ref     0.1385
_refine_ls_goodness_of_fit_ref     1.005
_refine_ls_restrained_S_all     1.005
_refine_ls_number_reflns     3073
_refine_ls_number_parameters     137
_refine_ls_number_restraints     1
_refine_ls_hydrogen_treatment     constr
_refine_ls_weighting_scheme     calc
_refine_ls_weighting_details
         'calc w=1/[\s^2^(Fo^2^)+(0.0883P)^2^+0.0737P] where P=(Fo^2^+2Fc^2^)/3'
_atom_sites_solution_hydrogens     geom
_atom_sites_solution_primary     direct
_atom_sites_solution_secondary     difmap
_refine_ls_shift/su_max     0.000
_refine_ls_shift/su_mean     0.000
_refine_diff_density_max     0.350
_refine_diff_density_min     -0.294
_refine_ls_extinction_method     'SHELXL'
_refine_ls_extinction_coef     0.0136(13)
_refine_ls_extinction_expression
                                  'Fc^*^=kFc[1+0.001xFc^2^\l^3^/sin(2\q)]^-1/4^'
_refine_ls_abs_structure_details     'Flack  (1983), 1076 Friedel pairs'
_refine_ls_abs_structure_Flack     0.05(9)
loop_
    _atom_type_symbol
    _atom_type_description
    _atom_type_scat_dispersion_real
    _atom_type_scat_dispersion_imag
    _atom_type_scat_source
    O O 0.0106 0.0060 'International Tables Vol C Tables 4.2.6.8 and 6.1.1.4'
    N N 0.0061 0.0033 'International Tables Vol C Tables 4.2.6.8 and 6.1.1.4'
    Cl Cl 0.1484 0.1585 'International Tables Vol C Tables 4.2.6.8 and 6.1.1.4'
    H H 0.0000 0.0000 'International Tables Vol C Tables 4.2.6.8 and 6.1.1.4'
    C C 0.0033 0.0016 'International Tables Vol C Tables 4.2.6.8 and 6.1.1.4'
_computing_data_collection     'APEX2 (Bruker, 2007)'
_computing_cell_refinement     'SAINT (Bruker, 2007)'
_computing_data_reduction     'SAINT (Bruker, 2007)'
_computing_structure_solution     'SHELXS97 (Sheldrick, 2008)'
_computing_structure_refinement     'SHELXL97 (Sheldrick, 2008)'
_computing_molecular_graphics
                   'Ortep3 for Windows (Farrugia, 1997) and PLATON (Spek, 2009)'
_computing_publication_material
;
WinGx publication routines (Farrugia, 1999) and PLATON  (Spek,
2009)
;
loop_
    _atom_site_type_symbol
    _atom_site_label
    _atom_site_fract_x
    _atom_site_fract_y
    _atom_site_fract_z
    _atom_site_U_iso_or_equiv
    _atom_site_thermal_displace_type
    _atom_site_calc_flag
    _atom_site_refinement_flags
    _atom_site_occupancy
    O O1 0.41690(13) 0.30736(4) 0.7357(3) 0.0454(4) Uani . . 1.000
    N N1 0.30676(15) 0.13295(5) 0.7320(3) 0.0407(5) Uani . . 1.000
    N N2 0.25384(18) 0.04631(6) 0.6512(4) 0.0561(8) Uani . . 1.000
    C C1 0.33328(16) 0.17757(5) 0.7214(3) 0.0334(5) Uani . . 1.000
    C C2 0.25085(17) 0.20603(6) 0.6364(3) 0.0368(6) Uani . . 1.000
    C C3 0.27578(17) 0.24960(7) 0.6389(3) 0.0362(6) Uani . . 1.000
    C C4 0.38456(16) 0.26505(6) 0.7235(3) 0.0329(5) Uani . . 1.000
    C C5 0.46885(18) 0.23669(6) 0.8075(3) 0.0371(5) Uani . . 1.000
    C C6 0.44271(18) 0.19397(6) 0.8060(3) 0.0386(6) Uani . . 1.000
    C C7 0.3309(3) 0.33675(8) 0.6540(4) 0.0641(9) Uani . . 1.000
    C C8 0.1772(2) 0.11964(7) 0.6751(3) 0.0486(7) Uani . . 1.000
    C C9 0.1533(2) 0.07386(7) 0.7291(4) 0.0563(7) Uani . . 1.000
    C C10 0.3855(3) 0.06000(7) 0.7054(4) 0.0617(9) Uani . . 1.000
    C C11 0.4071(2) 0.10588(7) 0.6540(4) 0.0513(7) Uani . . 1.000
    Cl Cl1 0.24567(7) 0.04913(2) 0.23863(13) 0.0710(3) Uani . . 1.000
    H H2 0.17815 0.19587 0.57701 0.0442 Uiso . . 1.000
    H H2A 0.24059 0.01935 0.68585 0.0673 Uiso . . 1.000
    H H2B 0.24770 0.04718 0.53299 0.0673 Uiso . . 1.000
    H H3 0.21888 0.26823 0.58342 0.0435 Uiso . . 1.000
    H H5 0.54265 0.24678 0.86451 0.0446 Uiso . . 1.000
    H H6 0.49937 0.17549 0.86277 0.0464 Uiso . . 1.000
    H H7A 0.36281 0.36507 0.67113 0.0962 Uiso . . 1.000
    H H7B 0.32577 0.33080 0.53014 0.0962 Uiso . . 1.000
    H H7C 0.24605 0.33421 0.70556 0.0962 Uiso . . 1.000
    H H8A 0.11208 0.13783 0.72828 0.0583 Uiso . . 1.000
    H H8B 0.17019 0.12226 0.54811 0.0583 Uiso . . 1.000
    H H9A 0.06804 0.06493 0.68906 0.0675 Uiso . . 1.000
    H H9B 0.15557 0.07151 0.85649 0.0675 Uiso . . 1.000
    H H10A 0.39486 0.05691 0.83195 0.0742 Uiso . . 1.000
    H H10B 0.45021 0.04222 0.64893 0.0742 Uiso . . 1.000
    H H11A 0.40474 0.10852 0.52670 0.0615 Uiso . . 1.000
    H H11B 0.49212 0.11503 0.69420 0.0615 Uiso . . 1.000
loop_
    _atom_site_aniso_label
    _atom_site_aniso_U_11
    _atom_site_aniso_U_22
    _atom_site_aniso_U_33
    _atom_site_aniso_U_12
    _atom_site_aniso_U_13
    _atom_site_aniso_U_23
    O1 0.0468(7) 0.0384(7) 0.0510(9) -0.0060(5) -0.0035(8) 0.0000(8)
    N1 0.0415(8) 0.0359(7) 0.0447(9) 0.0009(6) 0.0001(9) 0.0004(8)
    N2 0.0814(15) 0.0327(10) 0.0542(14) -0.0018(8) -0.0042(10) 0.0048(9)
    C1 0.0351(8) 0.0346(8) 0.0306(9) 0.0019(6) 0.0006(9) -0.0009(8)
    C2 0.0353(9) 0.0401(10) 0.0351(11) -0.0007(7) -0.0065(8) 0.0002(8)
    C3 0.0345(9) 0.0382(10) 0.0359(10) 0.0024(7) -0.0041(8) 0.0011(8)
    C4 0.0340(8) 0.0373(8) 0.0273(8) -0.0021(6) 0.0038(8) -0.0019(8)
    C5 0.0320(8) 0.0467(10) 0.0327(9) -0.0036(8) -0.0052(8) -0.0020(8)
    C6 0.0352(9) 0.0458(10) 0.0349(10) 0.0064(8) -0.0030(8) 0.0038(8)
    C7 0.0701(16) 0.0391(12) 0.083(2) -0.0030(11) -0.0173(15) 0.0059(12)
    C8 0.0468(11) 0.0391(11) 0.0599(16) -0.0038(9) -0.0042(10) -0.0035(9)
    C9 0.0571(12) 0.0463(11) 0.0654(15) -0.0088(9) 0.0005(14) 0.0007(13)
    C10 0.0658(14) 0.0392(11) 0.080(2) 0.0088(10) 0.0024(14) 0.0063(12)
    C11 0.0502(12) 0.0381(10) 0.0655(15) 0.0066(9) 0.0077(11) 0.0001(10)
    Cl1 0.1167(6) 0.0368(3) 0.0596(4) 0.0072(3) -0.0038(4) -0.0031(3)
_geom_special_details
;
Bond distances, angles <i>etc</i>. have been calculated using the rounded
fractional coordinates. All su's are estimated from the variances of the
(full) variance-covariance matrix. The cell e.s.d.'s are taken into account in
the estimation of distances, angles and torsion angles
;
loop_
    _geom_bond_atom_site_label_1
    _geom_bond_atom_site_label_2
    _geom_bond_site_symmetry_1
    _geom_bond_site_symmetry_2
    _geom_bond_distance
    _geom_bond_publ_flag
    O1 C4 . . 1.378(2) no
    O1 C7 . . 1.423(3) no
    N1 C1 . . 1.435(2) no
    N1 C8 . . 1.463(3) no
    N1 C11 . . 1.464(3) no
    N2 C9 . . 1.474(3) no
    N2 C10 . . 1.480(4) no
    N2 H2A . . 0.9000 no
    N2 H2B . . 0.9000 no
    C1 C2 . . 1.393(3) no
    C1 C6 . . 1.396(3) no
    C2 C3 . . 1.397(3) no
    C3 C4 . . 1.379(3) no
    C4 C5 . . 1.399(3) no
    C5 C6 . . 1.373(3) no
    C8 C9 . . 1.520(3) no
    C10 C11 . . 1.514(3) no
    C2 H2 . . 0.9300 no
    C3 H3 . . 0.9300 no
    C5 H5 . . 0.9300 no
    C6 H6 . . 0.9300 no
    C7 H7A . . 0.9600 no
    C7 H7B . . 0.9600 no
    C7 H7C . . 0.9600 no
    C8 H8A . . 0.9700 no
    C8 H8B . . 0.9700 no
    C9 H9A . . 0.9700 no
    C9 H9B . . 0.9700 no
    C10 H10A . . 0.9700 no
    C10 H10B . . 0.9700 no
    C11 H11A . . 0.9700 no
    C11 H11B . . 0.9700 no
loop_
    _geom_contact_atom_site_label_1
    _geom_contact_atom_site_label_2
    _geom_contact_distance
    _geom_contact_site_symmetry_1
    _geom_contact_site_symmetry_2
    _geom_contact_publ_flag
    Cl1 N2 3.134(3) . . no
    Cl1 N2 3.082(2) . 4_554 no
    Cl1 H2A 2.2000 . 4_554 no
    Cl1 H9B 3.1300 . 1_554 no
    Cl1 H2B 2.2400 . . no
    Cl1 H7A 2.9700 . 6_554 no
    O1 H2 2.7700 . 6_555 no
    O1 H8A 2.6500 . 8_555 no
    N1 N2 2.852(3) . . no
    N2 N1 2.852(3) . . no
    N2 Cl1 3.134(3) . . no
    N2 Cl1 3.082(2) . 4_555 no
    N1 H7B 2.8800 . 6_555 no
    C2 C4 3.549(3) . 6_554 no
    C3 C5 3.435(3) . 8_455 no
    C3 C5 3.585(3) . 6_554 no
    C3 C4 3.589(3) . 6_554 no
    C4 C2 3.549(3) . 6_555 no
    C4 C3 3.589(3) . 6_555 no
    C5 C3 3.435(3) . 8_555 no
    C5 C3 3.585(3) . 6_555 no
    C1 H7B 2.8700 . 6_555 no
    C2 H8A 2.6700 . . no
    C2 H8B 2.8500 . . no
    C3 H5 2.8000 . 3_654 no
    C3 H5 2.9500 . 8_455 no
    C3 H7C 2.7300 . . no
    C3 H7B 2.7400 . . no
    C4 H2 3.0200 . 6_555 no
    C4 H5 2.8800 . 3_654 no
    C5 H3 3.0900 . 8_555 no
    C5 H3 2.8500 . 6_555 no
    C6 H11B 2.6800 . . no
    C6 H3 2.9400 . 6_555 no
    C7 H8A 3.0500 . 8_555 no
    C7 H3 2.5100 . . no
    C8 H2 2.5200 . . no
    C11 H6 2.8700 . . no
    H2 C8 2.5200 . . no
    H2 C4 3.0200 . 6_554 no
    H2 O1 2.7700 . 6_554 no
    H2 H8A 2.2600 . . no
    H2 H8B 2.3300 . . no
    H2A Cl1 2.2000 . 4_555 no
    H2B H11A 2.5200 . . no
    H2B Cl1 2.2400 . . no
    H2B H8B 2.5000 . . no
    H3 C5 2.8500 . 6_554 no
    H3 C7 2.5100 . . no
    H3 H7B 2.2900 . . no
    H3 H7C 2.2900 . . no
    H3 C6 2.9400 . 6_554 no
    H3 C5 3.0900 . 8_455 no
    H5 C3 2.8000 . 3_655 no
    H5 C3 2.9500 . 8_555 no
    H5 C4 2.8800 . 3_655 no
    H6 C11 2.8700 . . no
    H6 H11B 2.3000 . . no
    H7A Cl1 2.9700 . 6_555 no
    H7B C3 2.7400 . . no
    H7B C1 2.8700 . 6_554 no
    H7B H3 2.2900 . . no
    H7B N1 2.8800 . 6_554 no
    H7B H8A 2.5800 . 6_554 no
    H7C H3 2.2900 . . no
    H7C C3 2.7300 . . no
    H8A C2 2.6700 . . no
    H8A H7B 2.5800 . 6_555 no
    H8A O1 2.6500 . 8_455 no
    H8A H2 2.2600 . . no
    H8A C7 3.0500 . 8_455 no
    H8B H2B 2.5000 . . no
    H8B H11A 2.4600 . . no
    H8B C2 2.8500 . . no
    H8B H2 2.3300 . . no
    H9B Cl1 3.1300 . 1_556 no
    H9B H10A 2.5100 . . no
    H10A H9B 2.5100 . . no
    H11A H2B 2.5200 . . no
    H11A H8B 2.4600 . . no
    H11B H6 2.3000 . . no
    H11B C6 2.6800 . . no
loop_
    _geom_angle_atom_site_label_1
    _geom_angle_atom_site_label_2
    _geom_angle_atom_site_label_3
    _geom_angle_site_symmetry_1
    _geom_angle_site_symmetry_2
    _geom_angle_site_symmetry_3
    _geom_angle
    _geom_angle_publ_flag
    C4 O1 C7 . . . 116.79(18) no
    C1 N1 C8 . . . 115.97(16) no
    C1 N1 C11 . . . 114.48(16) no
    C8 N1 C11 . . . 110.85(17) no
    C9 N2 C10 . . . 111.0(2) no
    C9 N2 H2B . . . 109.00 no
    C10 N2 H2A . . . 109.00 no
    C10 N2 H2B . . . 109.00 no
    H2A N2 H2B . . . 108.00 no
    C9 N2 H2A . . . 109.00 no
    N1 C1 C2 . . . 122.78(16) no
    N1 C1 C6 . . . 119.39(17) no
    C2 C1 C6 . . . 117.76(16) no
    C1 C2 C3 . . . 120.99(17) no
    C2 C3 C4 . . . 120.16(18) no
    O1 C4 C5 . . . 115.99(17) no
    O1 C4 C3 . . . 124.69(18) no
    C3 C4 C5 . . . 119.31(18) no
    C4 C5 C6 . . . 120.09(18) no
    C1 C6 C5 . . . 121.68(18) no
    N1 C8 C9 . . . 109.88(17) no
    N2 C9 C8 . . . 109.72(19) no
    N2 C10 C11 . . . 110.0(2) no
    N1 C11 C10 . . . 110.4(2) no
    C1 C2 H2 . . . 119.00 no
    C3 C2 H2 . . . 120.00 no
    C2 C3 H3 . . . 120.00 no
    C4 C3 H3 . . . 120.00 no
    C4 C5 H5 . . . 120.00 no
    C6 C5 H5 . . . 120.00 no
    C1 C6 H6 . . . 119.00 no
    C5 C6 H6 . . . 119.00 no
    O1 C7 H7A . . . 109.00 no
    O1 C7 H7B . . . 109.00 no
    O1 C7 H7C . . . 109.00 no
    H7A C7 H7B . . . 109.00 no
    H7A C7 H7C . . . 109.00 no
    H7B C7 H7C . . . 109.00 no
    N1 C8 H8A . . . 110.00 no
    N1 C8 H8B . . . 110.00 no
    C9 C8 H8A . . . 110.00 no
    C9 C8 H8B . . . 110.00 no
    H8A C8 H8B . . . 108.00 no
    N2 C9 H9A . . . 110.00 no
    N2 C9 H9B . . . 110.00 no
    C8 C9 H9A . . . 110.00 no
    C8 C9 H9B . . . 110.00 no
    H9A C9 H9B . . . 108.00 no
    N2 C10 H10A . . . 110.00 no
    N2 C10 H10B . . . 110.00 no
    C11 C10 H10A . . . 110.00 no
    C11 C10 H10B . . . 110.00 no
    H10A C10 H10B . . . 108.00 no
    N1 C11 H11A . . . 110.00 no
    N1 C11 H11B . . . 110.00 no
    C10 C11 H11A . . . 110.00 no
    C10 C11 H11B . . . 110.00 no
    H11A C11 H11B . . . 108.00 no
loop_
    _geom_torsion_atom_site_label_1
    _geom_torsion_atom_site_label_2
    _geom_torsion_atom_site_label_3
    _geom_torsion_atom_site_label_4
    _geom_torsion_site_symmetry_1
    _geom_torsion_site_symmetry_2
    _geom_torsion_site_symmetry_3
    _geom_torsion_site_symmetry_4
    _geom_torsion
    _geom_torsion_publ_flag
    C7 O1 C4 C3 . . . . -0.2(3) no
    C7 O1 C4 C5 . . . . -178.8(2) no
    C8 N1 C1 C2 . . . . -10.2(3) no
    C8 N1 C1 C6 . . . . 166.8(2) no
    C11 N1 C1 C2 . . . . 120.9(2) no
    C11 N1 C1 C6 . . . . -62.2(3) no
    C1 N1 C8 C9 . . . . -168.1(2) no
    C11 N1 C8 C9 . . . . 59.1(3) no
    C1 N1 C11 C10 . . . . 167.9(2) no
    C8 N1 C11 C10 . . . . -58.6(3) no
    C10 N2 C9 C8 . . . . 57.6(3) no
    C9 N2 C10 C11 . . . . -56.9(3) no
    N1 C1 C2 C3 . . . . 175.8(2) no
    C6 C1 C2 C3 . . . . -1.2(3) no
    N1 C1 C6 C5 . . . . -176.6(2) no
    C2 C1 C6 C5 . . . . 0.5(3) no
    C1 C2 C3 C4 . . . . 1.2(3) no
    C2 C3 C4 O1 . . . . -179.0(2) no
    C2 C3 C4 C5 . . . . -0.4(3) no
    O1 C4 C5 C6 . . . . 178.4(2) no
    C3 C4 C5 C6 . . . . -0.3(3) no
    C4 C5 C6 C1 . . . . 0.3(3) no
    N1 C8 C9 N2 . . . . -58.2(3) no
    N2 C10 C11 N1 . . . . 56.8(3) no
loop_
    _geom_hbond_atom_site_label_D
    _geom_hbond_atom_site_label_H
    _geom_hbond_atom_site_label_A
    _geom_hbond_site_symmetry_A
    _geom_hbond_distance_DH
    _geom_hbond_distance_HA
    _geom_hbond_distance_DA
    _geom_hbond_angle_DHA
    _geom_hbond_publ_flag
    N2 H2A Cl1 4_555 0.90 2.20 3.082(2) 168 yes
    N2 H2B Cl1 . 0.90 2.24 3.134(3) 177 yes
    C3 H3 CgA 6_554 0.93 2.88 3.573(2) 133 yes
