# Supplementary material for: 4-(4-Methoxy­phen­yl)piperazin-1-ium chloride
Source: Acta Crystallogr Sect E Struct Rep Online. 2009 Feb 11;65(Pt 3):o503. doi: 10.1107/S1600536809004280 (PMC2968517; doi:10.1107/S1600536809004280)
Supplement: Supplementary file 2 [file e-65-0o503-Isup2.hkl]

#
# h,k,l, Fc-squared, Fo-squared, sigma(Fo-squared) and status flag
#
data_I
_shelx_title ' PCL18 in Iba2'
_shelx_refln_list_code          4
_shelx_F_calc_maximum      520.75
_exptl_crystal_F_000       976.00
_reflns_d_resolution_high  0.7007
 
loop_
 _symmetry_equiv_pos_as_xyz
 'x, y, z'
 '-x, -y, z'
 'x+1/2, -y+1/2, z'
 '-x+1/2, y+1/2, z'
 'x+1/2, y+1/2, z+1/2'
 '-x+1/2, -y+1/2, z+1/2'
 'x+1, -y+1, z+1/2'
 '-x+1, y+1, z+1/2'
 
_cell_length_a    10.2890
_cell_length_b    31.5218
_cell_length_c     7.5909
_cell_angle_alpha  90.000
_cell_angle_beta   90.000
_cell_angle_gamma  90.000
 
_shelx_F_squared_multiplier     1.000
 
loop_
 _refln_index_h
 _refln_index_k
 _refln_index_l
 _refln_F_squared_calc
 _refln_F_squared_meas
 _refln_F_squared_sigma
 _refln_observed_status
   2   1  -5      427.42      465.45     11.41 o
   4   1  -5      227.69      227.44     10.61 o
   6   1  -5      487.47      450.07     16.51 o
   8   1  -5       94.59      107.13     10.89 o
  10   1  -5       93.18      119.06     12.89 o
  12   1  -5       73.95       90.69     13.71 o
   3   2  -5       64.52       58.80      8.47 o
   5   2  -5     2355.35     2256.12     42.43 o
   7   2  -5      892.00      913.33     25.13 o
   9   2  -5       27.16       31.18      8.49 o
  11   2  -5        9.44        4.69      9.59 o
  13   2  -5       18.04       11.88     11.33 o
   2   3  -5      246.73      236.23      8.18 o
   4   3  -5      700.22      713.74     18.14 o
   6   3  -5      966.21      946.78     24.51 o
   8   3  -5        2.22       10.44      7.41 o
  10   3  -5       53.56       29.81     11.26 o
  12   3  -5        8.53        6.56     14.50 o
   3   4  -5     3534.37     3584.58     57.14 o
   5   4  -5      164.51      136.93      9.74 o
   7   4  -5        5.51       -6.27      6.27 o
   9   4  -5       10.45       25.17      8.26 o
  11   4  -5        0.25       11.69      9.70 o
   2   5  -5       61.81       67.75      7.12 o
   4   5  -5      330.77      338.81     12.62 o
   6   5  -5      731.93      682.18     25.99 o
   8   5  -5       74.10       49.24      8.83 o
  10   5  -5        2.19       -3.04      8.88 o
  12   5  -5        7.38        7.01     10.81 o
   3   6  -5     1715.65     1749.26     32.21 o
   5   6  -5     2512.47     2444.44     45.54 o
   7   6  -5      570.96      610.33     20.66 o
   9   6  -5       67.78       62.94     14.69 o
  11   6  -5       13.64        7.33      9.83 o
   2   7  -5      237.63      278.20     17.32 o
   4   7  -5      228.36      240.49     10.90 o
   6   7  -5       69.63       69.51      9.14 o
   8   7  -5      184.63      175.17     23.80 o
  10   7  -5        3.76       -2.40      8.86 o
  12   7  -5       33.78        6.94     10.15 o
   1   8  -5       23.12       25.13      5.59 o
   3   8  -5     1106.60     1102.32     23.27 o
   5   8  -5      192.95      189.29     20.71 o
   7   8  -5       40.74       46.24     11.08 o
   9   8  -5       61.72       74.01     11.03 o
  11   8  -5        6.94        5.10      9.81 o
   2   9  -5        7.10        9.19      4.21 o
   4   9  -5      149.33      132.53      9.85 o
   6   9  -5       20.63       17.20     12.27 o
   8   9  -5       35.40       33.77     11.86 o
  10   9  -5        2.84        4.83      9.06 o
  12   9  -5       34.89       47.59     15.14 o
   1  10  -5      600.80      610.53     13.68 o
   3  10  -5      125.66      131.71      8.10 o
   5  10  -5      139.85      129.13      9.57 o
   7  10  -5        7.74        6.65      6.93 o
   9  10  -5      231.23      234.70     15.93 o
  11  10  -5       25.84       23.02     10.65 o
   2  11  -5      195.28      181.70     19.41 o
   4  11  -5      290.24      264.86     12.19 o
   6  11  -5      165.30      156.54     11.19 o
   8  11  -5        1.11       -0.27      7.46 o
  10  11  -5        8.42       18.03      9.96 o
  12  11  -5       12.88       25.36     11.72 o
   1  12  -5       60.19       53.11      7.68 o
   3  12  -5      840.61      867.74     21.00 o
   5  12  -5       47.79       55.52      7.75 o
   7  12  -5       24.60       31.21      8.49 o
   9  12  -5      227.49      276.62     17.46 o
  11  12  -5       24.32        6.10     26.55 o
   2  13  -5      100.37      103.71      9.40 o
   4  13  -5      118.20      134.94      9.36 o
   6  13  -5      180.92      178.49     12.07 o
   8  13  -5      119.13      117.05     11.87 o
  10  13  -5       42.97       43.73     11.23 o
  12  13  -5        2.81       12.31     10.97 o
   1  14  -5     2100.25     2024.62     51.64 o
   3  14  -5      903.31      847.87     21.37 o
   5  14  -5     1005.83     1004.83     25.78 o
   7  14  -5      170.55      167.60     12.49 o
   9  14  -5       25.54       39.84     20.99 o
  11  14  -5      290.12      346.67     21.15 o
   2  15  -5      258.06      256.16     12.54 o
   4  15  -5       40.85       35.79      7.91 o
   6  15  -5      148.57      159.82     11.81 o
   8  15  -5       57.09       55.72     10.36 o
  10  15  -5       56.11      100.00     13.36 o
  12  15  -5       10.89       12.56     11.43 o
   1  16  -5     1736.99     1665.26     45.15 o
   3  16  -5      413.05      405.95     30.70 o
   5  16  -5      182.65      179.75     11.87 o
   7  16  -5      152.96      150.94     12.39 o
   9  16  -5       38.78       40.45     10.69 o
  11  16  -5      144.15      166.26     16.60 o
   2  17  -5      281.14      276.29     14.67 o
   4  17  -5       71.68       74.53      8.73 o
   6  17  -5       26.45       19.80      7.91 o
   8  17  -5       17.83       19.84      8.99 o
  10  17  -5       87.84       96.54     13.44 o
   3  18  -5     1328.45     1251.12     44.94 o
   5  18  -5      327.88      321.55     15.34 o
   7  18  -5       78.65       83.39     17.86 o
   9  18  -5       45.99       25.32     10.55 o
  11  18  -5      121.06      126.37     15.02 o
   2  19  -5       32.23       70.48     11.86 o
   4  19  -5       94.97       91.55      9.59 o
   6  19  -5       14.42        1.81     10.44 o
   8  19  -5        0.67        6.05     11.93 o
  10  19  -5       20.09       15.84     23.31 o
   3  20  -5      633.32      625.07     28.63 o
   5  20  -5       33.03       30.79     12.57 o
   7  20  -5       24.25       13.45      8.67 o
   9  20  -5       12.54        3.43     18.08 o
  11  20  -5       11.59        9.81     11.57 o
   2  21  -5      276.15      265.16     19.11 o
   4  21  -5      254.93      230.57     19.56 o
   6  21  -5       92.76       91.47     10.68 o
   8  21  -5       24.44       25.41     10.02 o
  10  21  -5        1.30       -2.00      9.91 o
   3  22  -5      114.32      105.86     15.14 o
   5  22  -5       73.28       58.63      9.41 o
   7  22  -5      118.16      117.01     12.34 o
   9  22  -5        9.74       11.25     10.84 o
   4  23  -5      146.74      161.83     18.43 o
   6  23  -5       19.49       17.35      8.46 o
   8  23  -5        4.61       -4.30     10.66 o
  10  23  -5        3.79       -1.13     10.38 o
   5  24  -5       94.78      130.02     17.60 o
   7  24  -5      113.25      134.58     19.99 o
   9  24  -5       72.09       91.90     16.11 o
   4  25  -5       34.72       43.85     13.87 o
   6  25  -5       50.58       78.39     16.41 o
   8  25  -5       84.52       59.82     18.13 o
  10  25  -5       23.87        1.73     11.30 o
   5  26  -5      319.90      354.51     25.98 o
   7  26  -5       86.66      106.44     18.65 o
   9  26  -5      105.55       71.91     19.69 o
   6  27  -5       33.77       34.31     14.32 o
   8  27  -5      172.05      184.36     23.73 o
   7  28  -5        8.04       10.51     14.69 o
   9  28  -5       46.92       45.12     19.61 o
   8  29  -5      108.59       83.70     20.29 o
   2   0  -4     6321.73     6467.85    132.30 o
   4   0  -4      853.88      858.00     28.09 o
   6   0  -4       47.52       36.32      9.70 o
   8   0  -4      143.47      129.45     16.12 o
  10   0  -4       79.25       63.40     15.44 o
  12   0  -4      120.19      130.32     20.51 o
   3   1  -4       79.35       68.87      6.53 o
   5   1  -4      265.76      270.38     13.22 o
   7   1  -4       17.77       11.42      6.56 o
   9   1  -4      101.99       97.31     10.73 o
  11   1  -4       10.27        7.15     11.67 o
  13   1  -4       14.60       11.15     14.02 o
   2   2  -4     5172.92     5313.18     78.90 o
   4   2  -4     3774.23     3886.62     61.53 o
   6   2  -4      191.65      182.85     10.89 o
   8   2  -4      215.47      196.00     13.06 o
  10   2  -4      186.86      183.68     22.46 o
  12   2  -4       22.26       17.60     10.45 o
   3   3  -4     1188.43     1118.54     21.87 o
   5   3  -4     1595.70     1568.28     31.83 o
   7   3  -4       86.90       83.21      8.86 o
   9   3  -4      141.14      160.90     12.60 o
  11   3  -4       14.17       -0.10     13.72 o
  13   3  -4        3.88        0.65     10.60 o
   2   4  -4     1137.62     1249.58     31.76 o
   4   4  -4      564.78      568.46     18.18 o
   6   4  -4      570.84      559.23     27.21 o
   8   4  -4      412.57      435.79     21.44 o
  10   4  -4       12.47       14.17      8.67 o
  12   4  -4        1.60       -3.91      9.20 o
   1   5  -4     1356.00     1408.95     33.24 o
   3   5  -4      580.08      598.28     14.60 o
   5   5  -4      298.96      375.23     13.54 o
   7   5  -4      488.45      469.20     17.38 o
   9   5  -4       85.86       79.89     17.79 o
  11   5  -4       22.05       19.33      9.70 o
  13   5  -4        8.18       -8.97      9.84 o
   2   6  -4       21.79       28.09      3.95 o
   4   6  -4      174.08      167.08      8.84 o
   6   6  -4      458.80      452.90     15.96 o
   8   6  -4      286.69      296.66     15.07 o
  10   6  -4       18.26       29.54      9.61 o
  12   6  -4       10.34        1.83     10.31 o
   1   7  -4     1296.10     1286.65     31.49 o
   3   7  -4     1200.08     1281.78     24.89 o
   5   7  -4       42.56       35.51      6.09 o
   7   7  -4       67.02       71.97      8.81 o
   9   7  -4        9.21       10.34      7.49 o
  11   7  -4       36.33       35.03     10.59 o
  13   7  -4        2.11        3.28     10.62 o
   0   8  -4     4174.63     4156.40     86.74 o
   2   8  -4      451.74      402.30      9.36 o
   4   8  -4      127.61      120.51      7.70 o
   6   8  -4      386.25      395.89     17.70 o
   8   8  -4      172.62      159.26     12.98 o
  10   8  -4       51.73       51.29     10.64 o
  12   8  -4       39.16       32.92     13.87 o
   1   9  -4      448.36      502.13     11.44 o
   3   9  -4      201.50      236.36      9.68 o
   5   9  -4      338.17      349.62     13.32 o
   7   9  -4      105.23       81.99     21.75 o
   9   9  -4        0.28       -2.79      7.55 o
  11   9  -4       11.00        3.42      8.76 o
  13   9  -4       18.09       10.41     10.94 o
   0  10  -4     2454.29     2281.55     51.64 o
   2  10  -4     2808.22     2694.23     35.81 o
   4  10  -4      551.87      519.78     15.57 o
   6  10  -4      271.22      290.73     13.63 o
   8  10  -4      314.67      276.45     14.72 o
  10  10  -4       13.40       13.66      8.86 o
  12  10  -4       14.67       10.23     17.30 o
   1  11  -4      104.97      111.91      6.08 o
   3  11  -4       30.69       44.44      5.53 o
   5  11  -4       26.09       12.66      5.72 o
   7  11  -4      182.06      156.10     11.23 o
   9  11  -4        2.00        7.47      8.01 o
  11  11  -4       37.83       42.23     10.96 o
  13  11  -4        5.23      -10.14     10.14 o
   0  12  -4     1575.95     1514.46     37.90 o
   2  12  -4      763.89      794.28     28.36 o
   4  12  -4      991.36     1054.17     23.99 o
   6  12  -4      171.13      176.57     11.26 o
   8  12  -4       52.97       53.01     12.90 o
  10  12  -4       46.72       47.62     10.22 o
  12  12  -4       29.92       34.26     12.19 o
   1  13  -4      136.84      121.22      6.59 o
   3  13  -4      132.90      120.32      7.92 o
   5  13  -4       55.19       54.57      7.07 o
   7  13  -4      381.78      340.77     16.15 o
   9  13  -4       60.19       79.78     13.31 o
  11  13  -4       15.24       24.72     10.67 o
   0  14  -4      196.50      187.29     11.35 o
   2  14  -4      224.33      245.78      7.89 o
   4  14  -4       54.48       46.12     19.13 o
   6  14  -4       46.53       43.52      7.79 o
   8  14  -4       26.88       19.33     10.18 o
  10  14  -4       52.84       43.18     10.47 o
  12  14  -4       50.03       25.61     18.53 o
   1  15  -4        6.87       10.99      3.93 o
   3  15  -4       47.80       53.78      6.59 o
   5  15  -4       74.61       78.21      7.98 o
   7  15  -4      100.97       84.22      9.96 o
   9  15  -4      228.74      232.58     15.97 o
  11  15  -4        1.15       -9.40      9.40 o
   0  16  -4     2098.02     2119.32     52.05 o
   2  16  -4      333.16      321.87     11.49 o
   4  16  -4      177.83      189.99     14.10 o
   6  16  -4       30.99       35.03     17.71 o
   8  16  -4       17.95       26.31      8.42 o
  10  16  -4       17.86       37.27     10.55 o
  12  16  -4       33.69       33.90     12.41 o
   1  17  -4       29.70       36.60      5.24 o
   3  17  -4       61.58       62.33     12.98 o
   5  17  -4      115.53      117.88      9.71 o
   7  17  -4        9.98        1.53      7.11 o
   9  17  -4       66.63       57.38     10.69 o
  11  17  -4        2.78        1.62      9.80 o
   0  18  -4     1018.22      994.27     30.27 o
   2  18  -4     1062.82     1050.01     23.41 o
   4  18  -4      973.02      965.03     24.72 o
   6  18  -4      120.27      134.11     11.37 o
   8  18  -4      247.17      283.50     18.10 o
  10  18  -4       51.17       67.51     12.22 o
  12  18  -4        4.93       13.21     11.33 o
   1  19  -4      565.86      561.54     15.88 o
   3  19  -4      113.01      117.00      9.48 o
   5  19  -4      546.85      537.85     18.75 o
   7  19  -4       65.31       61.30      9.99 o
   9  19  -4       29.78       14.74      9.30 o
  11  19  -4       19.88       11.04     10.99 o
   0  20  -4       21.29       21.48      7.31 o
   2  20  -4      130.12      132.65      8.65 o
   4  20  -4      508.81      535.35     43.56 o
   6  20  -4      601.41      617.33     21.52 o
   8  20  -4      175.03      198.76     14.82 o
  10  20  -4        4.49       -8.78      8.78 o
   1  21  -4      453.90      436.07     15.03 o
   3  21  -4      456.61      465.43     17.05 o
   5  21  -4      182.09      172.24     12.26 o
   7  21  -4       73.32       75.01     10.71 o
   9  21  -4       35.30       22.73     11.78 o
  11  21  -4       32.71       40.03     20.17 o
   0  22  -4     3016.68     3060.93     76.40 o
   2  22  -4     1698.15     1622.00     28.20 o
   4  22  -4      405.20      377.28     40.29 o
   6  22  -4      136.78      132.68     11.94 o
   8  22  -4       19.45       28.76      9.65 o
  10  22  -4        1.45       -1.41      9.98 o
   1  23  -4      564.21      548.74     17.44 o
   3  23  -4      202.59      185.24     12.24 o
   5  23  -4       96.87       97.51     13.24 o
   7  23  -4       12.14        6.70      8.27 o
   9  23  -4       57.69       59.71     11.76 o
  11  23  -4       49.28       85.56     14.26 o
   0  24  -4      480.11      448.80     22.94 o
   2  24  -4      188.96      186.91     12.56 o
   4  24  -4      318.18      305.16     17.02 o
   6  24  -4       55.62       62.10     10.15 o
   8  24  -4       36.99       60.86     11.00 o
  10  24  -4       41.99       48.51     12.23 o
   1  25  -4      691.56      635.45     19.53 o
   3  25  -4      280.44      260.90     14.30 o
   5  25  -4        6.43       10.23      7.43 o
   7  25  -4        3.23       -4.88      7.40 o
   9  25  -4       24.22       26.48     16.85 o
   0  26  -4      230.23      206.44     17.91 o
   2  26  -4       65.95       43.30      8.54 o
   4  26  -4       80.06       74.54     11.11 o
   6  26  -4      148.53      124.19     12.69 o
   8  26  -4       50.01       57.17     11.72 o
  10  26  -4       11.97       14.53     11.44 o
   1  27  -4       74.60      103.29     18.35 o
   3  27  -4      118.44      128.54     11.47 o
   5  27  -4       15.47       13.20      8.49 o
   7  27  -4        1.13       -1.43     10.78 o
   9  27  -4        3.80       -1.62      9.70 o
   0  28  -4      612.23      553.34     27.20 o
   2  28  -4      221.66      234.39     30.67 o
   4  28  -4      169.30      170.78     19.59 o
   6  28  -4      556.46      628.05     25.10 o
   8  28  -4       80.75       81.63     13.26 o
  10  28  -4       30.73       38.96     16.18 o
   1  29  -4       35.55       41.53     13.50 o
   3  29  -4       51.36       40.07     10.33 o
   5  29  -4       11.22       10.15      8.75 o
   7  29  -4       36.82       21.32     14.62 o
   9  29  -4       21.39       30.22     11.99 o
   0  30  -4      164.66      153.11     16.79 o
   2  30  -4      172.05      155.45     12.30 o
   4  30  -4      298.32      299.32     30.72 o
   6  30  -4       26.98       44.04     10.86 o
   8  30  -4       23.26       21.17     26.21 o
   1  31  -4       13.96        7.32     11.52 o
   3  31  -4       22.43       13.97      8.37 o
   5  31  -4       26.45       26.57      9.99 o
   7  31  -4        5.43        7.00     12.30 o
   9  31  -4       43.50       54.46     13.03 o
   0  32  -4      266.64      214.81     19.78 o
   2  32  -4      309.63      314.95     17.19 o
   4  32  -4       41.13       54.42     13.24 o
   6  32  -4       45.12       70.12     17.27 o
   8  32  -4       13.40       -2.23     10.87 o
   1  33  -4       67.89       54.82     13.72 o
   3  33  -4       15.08       25.76      9.22 o
   5  33  -4       26.33       34.72     10.73 o
   7  33  -4        3.46        3.37     10.40 o
   0  34  -4       20.79        7.68     10.74 o
   2  34  -4       28.61       22.36      9.32 o
   4  34  -4      138.15      147.90     14.16 o
   6  34  -4       18.47       20.04     10.99 o
   1  35  -4        4.66        8.61      9.62 o
   3  35  -4       11.55       22.83      9.86 o
   5  35  -4        1.81        4.80      9.56 o
   7  35  -4        3.26       21.28     11.36 o
   2  36  -4        2.27       -1.04     13.91 o
   4  36  -4       50.69       39.56     11.21 o
   6  36  -4       45.90       75.46     15.55 o
   1  37  -4        4.04       -7.11      8.72 o
   3  37  -4        4.41        2.79     15.32 o
   5  37  -4       26.89       19.61     19.09 o
   2  38  -4      165.64      195.55     17.01 o
   4  38  -4       42.72       45.09     11.73 o
   1  39  -4       14.43        8.65     14.54 o
   3  39  -4        5.53       14.75     10.48 o
   2  40  -4       79.38       54.90     18.27 o
   1  41  -4       27.91       21.18     16.56 o
   2   1  -3     6677.44     7286.00    114.66 o
   4   1  -3     1281.78     1356.24     20.29 o
   6   1  -3      309.88      278.37     12.36 o
   8   1  -3      458.96      432.91     17.21 o
  10   1  -3       38.93       36.16     10.03 o
  12   1  -3       70.36       76.32     12.78 o
  14   1  -3       21.26       32.18     12.42 o
   1   2  -3     2055.70     2256.82     51.20 o
   3   2  -3      783.03      748.23     39.07 o
   5   2  -3     2922.07     2898.54     86.13 o
   7   2  -3     1712.32     1688.20     44.98 o
   9   2  -3       36.52       32.69     17.53 o
  11   2  -3        2.65        0.31      7.94 o
  13   2  -3       58.02       44.77     11.89 o
   2   3  -3     1868.66     1932.17     32.49 o
   4   3  -3     2514.46     2731.03     52.97 o
   6   3  -3      280.27      261.33     17.06 o
   8   3  -3      170.39      169.33     17.65 o
  10   3  -3        5.02       -6.33     10.59 o
  12   3  -3       32.50       30.92     10.84 o
  14   3  -3        3.29        8.42     11.36 o
   1   4  -3     3488.28     3588.30     76.28 o
   3   4  -3    10214.99    10958.22    157.64 o
   5   4  -3      949.86     1011.96     19.51 o
   7   4  -3      112.47       98.98     22.61 o
   9   4  -3      112.78       91.32     10.31 o
  11   4  -3       20.81       24.44      9.23 o
  13   4  -3       16.71        4.97      9.62 o
   2   5  -3       18.35       20.47      2.37 o
   4   5  -3     1063.53     1182.41     23.91 o
   6   5  -3      412.58      346.39     13.42 o
   8   5  -3      413.38      401.67     48.78 o
  10   5  -3      227.81      217.87     15.04 o
  12   5  -3       47.81       35.54     10.89 o
  14   5  -3        5.57        0.37     15.88 o
   1   6  -3    12394.35    13611.66    192.76 o
   3   6  -3     6401.86     6692.67    102.33 o
   5   6  -3     2053.91     1872.10     36.04 o
   7   6  -3     1327.10     1357.34     37.77 o
   9   6  -3      238.83      213.51     14.08 o
  11   6  -3       33.62       22.77      9.89 o
  13   6  -3       17.89        1.29      9.39 o
   2   7  -3     1123.42     1210.05     17.57 o
   4   7  -3      563.73      613.10     16.03 o
   6   7  -3       25.99       37.34      6.61 o
   8   7  -3      669.46      648.95     21.24 o
  10   7  -3      152.66      177.10     13.83 o
  12   7  -3       96.83       99.77     13.60 o
   1   8  -3      412.02      359.75      8.64 o
   3   8  -3     1879.47     1898.03     37.46 o
   5   8  -3      898.78      893.23     22.01 o
   7   8  -3       71.44       84.85      9.09 o
   9   8  -3      114.05      119.85     11.53 o
  11   8  -3       47.19       62.01     16.45 o
  13   8  -3       21.47       26.34     10.91 o
   2   9  -3       92.30      105.81      4.99 o
   4   9  -3     1094.65     1134.64     24.27 o
   6   9  -3      101.45       87.88     12.94 o
   8   9  -3      137.35      121.07     10.53 o
  10   9  -3      107.72       94.05     11.70 o
  12   9  -3      124.83      140.98     14.45 o
   1  10  -3     1179.33     1275.34     22.77 o
   3  10  -3      625.45      698.06     17.09 o
   5  10  -3      554.67      606.18     17.55 o
   7  10  -3       71.10       71.27      8.79 o
   9  10  -3      268.28      210.32     14.56 o
  11  10  -3      101.82       95.65     12.66 o
  13  10  -3        1.79       -9.70     28.04 o
   2  11  -3      705.45      761.90     13.48 o
   4  11  -3      847.71      896.92     21.21 o
   6  11  -3      198.90      179.07     11.13 o
   8  11  -3        2.63       -2.27      9.28 o
  10  11  -3       38.90       14.21      9.04 o
  12  11  -3       67.40       80.06     13.04 o
   1  12  -3      303.56      295.82      8.99 o
   3  12  -3     1635.49     1627.87     31.39 o
   5  12  -3       99.87      120.65      8.73 o
   7  12  -3       49.06       63.61     10.29 o
   9  12  -3      135.43      133.16     12.18 o
  11  12  -3       35.83       34.92     10.33 o
  13  12  -3       53.90       84.45     13.68 o
   2  13  -3      397.50      409.90      9.74 o
   4  13  -3      261.27      270.07     11.77 o
   6  13  -3      122.26      117.90      9.75 o
   8  13  -3      197.58      163.23     12.03 o
  10  13  -3       24.77       29.89      9.85 o
  12  13  -3       12.93       28.78     11.13 o
   1  14  -3     3833.49     3756.28     59.53 o
   3  14  -3     1819.00     1809.54     34.63 o
   5  14  -3     1853.49     1784.70     35.79 o
   7  14  -3      258.88      259.49     13.96 o
   9  14  -3      158.09      149.18     12.92 o
  11  14  -3      148.94      196.35     24.58 o
  13  14  -3       80.91       98.33     16.82 o
   2  15  -3     1341.96     1489.65     28.44 o
   4  15  -3       11.57        2.17      5.37 o
   6  15  -3       31.27       18.62      6.36 o
   8  15  -3      171.39      182.58     13.24 o
  10  15  -3       71.71       56.41     10.48 o
  12  15  -3       11.34        1.11     12.45 o
   1  16  -3     3243.51     3197.21     53.09 o
   3  16  -3     1499.24     1485.35     30.14 o
   5  16  -3      267.11      282.56     13.28 o
   7  16  -3      398.78      414.14     17.18 o
   9  16  -3      183.38      202.29     14.34 o
  11  16  -3       51.69       52.24     11.71 o
  13  16  -3       20.10       11.41     14.09 o
   2  17  -3      858.20      896.51     43.14 o
   4  17  -3      392.79      411.71     14.87 o
   6  17  -3       43.94       45.87      7.91 o
   8  17  -3       95.56      111.12     13.80 o
  10  17  -3      144.63      141.53     14.51 o
  12  17  -3       24.93       13.93     10.70 o
   1  18  -3     3783.73     3814.60     62.78 o
   3  18  -3     1577.67     1599.48     32.72 o
   5  18  -3     1009.36      906.90     24.40 o
   7  18  -3      337.29      330.17     16.10 o
   9  18  -3      173.13      187.00     14.56 o
  11  18  -3       74.46       48.51     11.86 o
   2  19  -3      107.65      118.67      9.59 o
   4  19  -3      316.42      324.35     13.69 o
   6  19  -3      105.76      129.72     11.07 o
   8  19  -3       45.26       47.05      9.17 o
  10  19  -3       52.92       43.76     11.39 o
  12  19  -3        1.34       -2.07     10.52 o
   1  20  -3      141.86      143.17      8.60 o
   3  20  -3      958.36     1007.94     24.88 o
   5  20  -3      211.46      208.99     12.43 o
   7  20  -3      342.44      271.81     15.83 o
   9  20  -3        9.68       12.23     15.03 o
  11  20  -3        6.20       10.85     10.27 o
   2  21  -3      206.79      199.66     15.38 o
   4  21  -3      561.28      527.70     18.05 o
   6  21  -3      101.07       92.09     11.23 o
   8  21  -3       86.10       75.74     10.97 o
  10  21  -3       21.33       18.00     10.31 o
  12  21  -3        5.71       15.27     11.91 o
   1  22  -3     1691.92     1608.40     32.38 o
   3  22  -3       16.99        7.49      5.84 o
   5  22  -3      106.33       94.44      9.84 o
   7  22  -3      254.05      257.39     15.33 o
   9  22  -3       36.24       31.53     10.41 o
  11  22  -3        8.23       16.69     11.13 o
   2  23  -3      913.57      894.23     23.54 o
   4  23  -3       82.61       62.03     11.23 o
   6  23  -3      124.84       97.41     13.99 o
   8  23  -3        3.10       -7.49      7.49 o
  10  23  -3       19.81        8.89     11.56 o
   1  24  -3      201.11      176.71     11.04 o
   3  24  -3     1006.68      968.64     25.48 o
   5  24  -3      484.46      507.00     19.57 o
   7  24  -3       82.25      111.76     12.18 o
   9  24  -3      178.68      213.75     21.08 o
  11  24  -3       14.43       19.35     11.23 o
   2  25  -3       45.38       55.39     10.55 o
   4  25  -3      548.41      496.56     24.40 o
   6  25  -3      205.89      188.91     13.90 o
   8  25  -3       70.83       79.72     11.79 o
  10  25  -3       19.67       18.51     10.78 o
   1  26  -3     1725.37     1601.50     35.04 o
   3  26  -3     1082.36     1029.32     27.70 o
   5  26  -3      210.97      243.39     14.83 o
   7  26  -3      259.81      253.87     16.57 o
   9  26  -3       41.49       44.38     11.50 o
  11  26  -3       37.15       38.56     12.77 o
   2  27  -3      262.70      240.79     25.83 o
   4  27  -3      201.87      194.17     16.42 o
   6  27  -3      106.00       99.25     20.18 o
   8  27  -3       97.01       82.07     17.75 o
  10  27  -3       25.78       37.19     11.35 o
   1  28  -3      739.06      779.37     22.89 o
   3  28  -3      170.65      161.84     11.88 o
   5  28  -3      130.14      153.62     12.92 o
   7  28  -3       81.51       94.05     12.41 o
   9  28  -3       14.57       -7.20      9.32 o
   2  29  -3      269.57      276.59     14.93 o
   4  29  -3       72.21       77.94     10.06 o
   6  29  -3      140.38      148.51     13.33 o
   8  29  -3       25.94       25.74     10.23 o
  10  29  -3       19.43       38.02     12.67 o
   1  30  -3      215.95      197.62     18.21 o
   3  30  -3       96.96      102.84     16.64 o
   5  30  -3      141.64      147.05     25.52 o
   7  30  -3       91.40       88.70     12.75 o
   9  30  -3       10.39       18.01     11.11 o
   2  31  -3       34.29       35.50      8.82 o
   4  31  -3       25.51       12.31     21.33 o
   6  31  -3       68.51       60.83     11.23 o
   8  31  -3       15.20        9.20      9.95 o
   1  32  -3      175.65      160.43     17.01 o
   3  32  -3      237.55      232.48     15.36 o
   5  32  -3       44.13       59.98     11.13 o
   7  32  -3       28.59       40.66     11.01 o
   9  32  -3        3.89       14.55     14.88 o
   2  33  -3        9.65        1.87     11.45 o
   4  33  -3       36.04       40.68     24.50 o
   6  33  -3       73.74       72.50     11.65 o
   8  33  -3       18.41        3.70     14.32 o
   1  34  -3      336.10      368.04     24.26 o
   3  34  -3      121.44      116.13     12.59 o
   5  34  -3      100.10      119.30     13.34 o
   7  34  -3       41.58       67.96     12.79 o
   2  35  -3       47.05       56.83     10.41 o
   4  35  -3       33.79       56.52     11.37 o
   6  35  -3      102.35      139.42     14.60 o
   8  35  -3       16.92       30.21     11.92 o
   1  36  -3      255.25      241.95     17.54 o
   3  36  -3      104.21       92.96     12.29 o
   5  36  -3      101.13       86.02     12.93 o
   7  36  -3       81.45       89.42     13.98 o
   2  37  -3        1.44        9.50     11.11 o
   4  37  -3       52.76       54.18     17.01 o
   6  37  -3       13.52       16.74     10.56 o
   1  38  -3      199.34      225.04     23.13 o
   3  38  -3      157.96      157.68     15.03 o
   5  38  -3       94.47       84.16     13.34 o
   2  39  -3       83.50       93.35     12.92 o
   4  39  -3        3.69       11.57     10.55 o
   6  39  -3       21.25       18.58     11.38 o
   1  40  -3       40.74       15.81     13.80 o
   3  40  -3       37.95       25.99     15.70 o
   5  40  -3        6.00       25.23     12.23 o
   2  41  -3       17.73        6.83      9.82 o
   4  41  -3       25.78       23.41     11.35 o
   1  42  -3        8.31      -11.86     11.86 o
   3  42  -3       22.76       37.39     11.62 o
   2   0  -2    41011.01    47031.15   1702.16 o
   4   0  -2      142.56       93.76      8.51 o
   6   0  -2     1906.77     1972.57     53.27 o
   8   0  -2      319.66      342.69     21.88 o
  10   0  -2       24.27       26.62     11.93 o
  12   0  -2      217.10      260.73     23.51 o
  14   0  -2       67.54       59.67     18.50 o
   1   1  -2       63.99       75.62      3.77 o
   3   1  -2      183.09      192.31      5.15 o
   5   1  -2      352.17      346.18     11.83 o
   7   1  -2       37.72       52.28      6.85 o
   9   1  -2      143.43      114.22     10.52 o
  11   1  -2        4.86        8.93      8.41 o
  13   1  -2       21.05       22.39     10.08 o
   2   2  -2    17731.96    20207.26    233.38 o
   4   2  -2     2604.56     2479.47     42.31 o
   6   2  -2      143.81      135.62      9.05 o
   8   2  -2      441.96      430.11     16.83 o
  10   2  -2       29.13       10.68      8.04 o
  12   2  -2       31.35       26.65      9.70 o
  14   2  -2       14.40       18.52     11.08 o
   1   3  -2     2404.32     2551.46     37.93 o
   3   3  -2      508.33      544.65     16.07 o
   5   3  -2     2789.77     2737.61     47.50 o
   7   3  -2        1.07       -3.03      5.11 o
   9   3  -2      256.27      246.81     14.38 o
  11   3  -2       13.99       -0.93     16.03 o
  13   3  -2        3.38        4.50      9.37 o
   0   4  -2     1447.02     1504.77     23.78 o
   2   4  -2     4763.68     5166.14     79.32 o
   4   4  -2     2580.69     2718.08     45.08 o
   6   4  -2     2592.88     2721.84     48.36 o
   8   4  -2     1308.13     1193.02     29.45 o
  10   4  -2       73.20       50.48      9.23 o
  12   4  -2       45.00       39.87     14.32 o
  14   4  -2       23.78       12.12     11.04 o
   1   5  -2     3613.05     3674.60     44.02 o
   3   5  -2      474.33      513.43     12.62 o
   5   5  -2     1525.03     1668.20     32.17 o
   7   5  -2      600.98      544.66     18.29 o
   9   5  -2      496.79      482.22     23.24 o
  11   5  -2       60.93       78.94     10.97 o
  13   5  -2        3.66       12.58     10.26 o
   0   6  -2     2537.93     2647.90     39.84 o
   2   6  -2      216.37      177.41      6.66 o
   4   6  -2       42.08       43.06      5.12 o
   6   6  -2     1066.92     1042.03     17.40 o
   8   6  -2      895.03      859.81     24.58 o
  10   6  -2       37.74       34.36      9.44 o
  12   6  -2       80.33       82.21     29.69 o
  14   6  -2       24.85       15.18     11.71 o
   1   7  -2      340.46      394.82      6.94 o
   3   7  -2     2851.27     3075.18     49.73 o
   5   7  -2       49.13       52.22      6.05 o
   7   7  -2       74.54       62.82      4.65 o
   9   7  -2       16.00       16.79      7.36 o
  11   7  -2       36.72       39.90      9.73 o
  13   7  -2        5.12       17.84     10.45 o
   0   8  -2    13193.57    14505.02    205.10 o
   2   8  -2     1356.54     1203.26     22.05 o
   4   8  -2      366.64      381.16     12.08 o
   6   8  -2     1927.91     2025.45     39.27 o
   8   8  -2      299.81      333.06     15.71 o
  10   8  -2      427.74      461.34     19.35 o
  12   8  -2      175.77      171.24     34.36 o
  14   8  -2       40.45       28.87     12.26 o
   1   9  -2       57.38       55.41      4.47 o
   3   9  -2      773.61      948.47     19.67 o
   5   9  -2      536.69      547.18     15.98 o
   7   9  -2      147.32      129.48      6.64 o
   9   9  -2        6.91        5.42      7.18 o
  11   9  -2       16.29       15.18      8.51 o
  13   9  -2       22.44       24.51     10.66 o
   0  10  -2    11050.03    11841.35    168.71 o
   2  10  -2    13026.11    13569.19    196.35 o
   4  10  -2     2826.01     2808.95     47.79 o
   6  10  -2       79.08       72.14      7.59 o
   8  10  -2      807.72      760.37     23.12 o
  10  10  -2        6.69        4.62      7.98 o
  12  10  -2       86.21       91.25     25.92 o
  14  10  -2       54.47       45.17     12.79 o
   1  11  -2      186.09      183.29      4.84 o
   3  11  -2      128.47      151.42      8.10 o
   5  11  -2       33.04       49.26      6.53 o
   7  11  -2      127.60      117.82      9.71 o
   9  11  -2        5.56       -2.19      7.01 o
  11  11  -2       17.87       14.45      8.86 o
  13  11  -2       10.44       -0.26      9.81 o
   0  12  -2     7284.23     7495.05    159.70 o
   2  12  -2     3917.29     3952.31     62.46 o
   4  12  -2     3725.21     3982.78     64.87 o
   6  12  -2     1623.25     1619.68     33.93 o
   8  12  -2      101.02      107.65     10.63 o
  10  12  -2       24.19       11.32      8.12 o
  12  12  -2       34.55       39.83     10.47 o
   1  13  -2      248.84      255.54      5.83 o
   3  13  -2      624.97      703.91     17.37 o
   5  13  -2       15.61       15.01      5.06 o
   7  13  -2      305.27      274.80     15.20 o
   9  13  -2       62.26       45.29      8.98 o
  11  13  -2       25.86       26.60      9.31 o
  13  13  -2        4.06       14.51     10.46 o
   0  14  -2     2970.41     3349.49     74.99 o
   2  14  -2      787.13      843.92     18.87 o
   4  14  -2      425.75      458.72     14.56 o
   6  14  -2      280.31      247.32     12.31 o
   8  14  -2        8.96       -0.36      5.05 o
  10  14  -2       50.44       38.60      9.82 o
  12  14  -2       28.01       18.96     20.81 o
   1  15  -2       59.12       58.96      3.38 o
   3  15  -2      434.60      479.32     42.72 o
   5  15  -2      200.96      227.90     16.91 o
   7  15  -2      170.98      177.92     11.92 o
   9  15  -2      128.35      102.27     11.63 o
  11  15  -2       10.61       -1.77      9.69 o
  13  15  -2       98.05      133.03     15.48 o
   0  16  -2     9511.35    10302.12    214.20 o
   2  16  -2      650.43      626.95     16.45 o
   4  16  -2      108.66      131.87     23.24 o
   6  16  -2       87.63       97.93     12.20 o
   8  16  -2       87.20       65.04      9.65 o
  10  16  -2       28.57       33.72     11.49 o
  12  16  -2        8.24       -3.57      9.46 o
   1  17  -2      280.24      288.09     10.61 o
   3  17  -2       16.41       17.90      7.50 o
   5  17  -2      150.31      146.55      9.89 o
   7  17  -2       26.76       24.92      7.55 o
   9  17  -2       29.58       24.51      8.72 o
  11  17  -2        0.09       -3.49      8.83 o
  13  17  -2       22.74       33.48     11.99 o
   0  18  -2     1555.62     1381.11     37.69 o
   2  18  -2     2169.44     2103.68     39.14 o
   4  18  -2      707.29      704.20     19.97 o
   6  18  -2       13.03       13.70      9.77 o
   8  18  -2      435.16      477.83     19.43 o
  10  18  -2        9.67       12.19      9.20 o
  12  18  -2       10.43       10.62     10.15 o
   1  19  -2      720.50      736.99     22.01 o
   3  19  -2      130.98      163.84     17.91 o
   5  19  -2     1945.51     1876.94     52.04 o
   7  19  -2       67.37       71.83      9.44 o
   9  19  -2      174.08      146.19     13.13 o
  11  19  -2        2.48        7.62      9.43 o
  13  19  -2        5.23       -6.09     10.29 o
   0  20  -2     2467.43     2313.42     58.45 o
   2  20  -2     1302.13     1202.11     26.45 o
   4  20  -2     2702.96     2629.66     48.99 o
   6  20  -2     3486.13     3514.40    118.14 o
   8  20  -2      492.77      513.71     44.49 o
  10  20  -2       17.59       16.51      9.53 o
  12  20  -2        3.67       -6.92      9.40 o
   1  21  -2       47.06       41.83      5.77 o
   3  21  -2      599.27      562.62     17.66 o
   5  21  -2      617.98      595.34     20.06 o
   7  21  -2       86.44       68.56     10.97 o
   9  21  -2      231.19      221.80     15.53 o
  11  21  -2       33.91       30.44     14.58 o
   0  22  -2     2497.36     2494.60     64.14 o
   2  22  -2     1636.56     1590.79     33.29 o
   4  22  -2      630.74      571.65     19.13 o
   6  22  -2      137.94      129.68     11.61 o
   8  22  -2       36.56       31.32     10.03 o
  10  22  -2        0.68        1.58      9.22 o
  12  22  -2       10.08       -8.86     10.10 o
   1  23  -2      115.06      115.90      8.54 o
   3  23  -2      645.97      612.78     19.86 o
   5  23  -2       88.33       85.96      9.68 o
   7  23  -2        3.41        2.73     12.08 o
   9  23  -2       50.42       64.03     11.31 o
  11  23  -2       90.93      110.91     14.03 o
   0  24  -2      926.37      910.90     31.52 o
   2  24  -2     2667.69     2627.86     50.69 o
   4  24  -2     1606.89     1522.65     34.93 o
   6  24  -2       43.65       41.99      8.71 o
   8  24  -2        2.82        1.96      8.59 o
  10  24  -2      120.51      169.31     15.12 o
  12  24  -2        8.09        5.72     11.04 o
   1  25  -2      942.55      836.70     22.10 o
   3  25  -2     1489.84     1425.60     33.17 o
   5  25  -2        5.34       -0.66      7.16 o
   7  25  -2        5.36        0.47      7.51 o
   9  25  -2       33.69       30.62     10.19 o
  11  25  -2       42.52       48.26     12.50 o
   0  26  -2      264.82      233.89     17.54 o
   2  26  -2      732.34      659.57     21.07 o
   4  26  -2      238.25      259.05     14.30 o
   6  26  -2      104.38       93.94     16.45 o
   8  26  -2       11.83       -2.88      8.57 o
  10  26  -2       18.88       17.72     10.76 o
   1  27  -2      163.57      167.67     15.74 o
   3  27  -2       55.20       47.11      8.10 o
   5  27  -2       47.99       39.62      8.66 o
   7  27  -2        0.69       -7.12     12.64 o
   9  27  -2        6.48       -5.59      8.77 o
  11  27  -2        0.39       -5.24     10.78 o
   0  28  -2     1369.82     1223.55     41.68 o
   2  28  -2      160.45      160.90     19.10 o
   4  28  -2      232.66      243.94     14.73 o
   6  28  -2      465.56      456.73     25.02 o
   8  28  -2       28.28       33.88     10.56 o
  10  28  -2        1.35       -2.45     10.18 o
   1  29  -2      154.31      140.35     15.07 o
   3  29  -2      116.82       88.93     10.25 o
   5  29  -2       31.37       19.68     13.24 o
   7  29  -2       57.58       33.31      9.92 o
   9  29  -2        7.60       -1.87     12.30 o
   0  30  -2      261.36      233.26     19.11 o
   2  30  -2     1084.67      954.83     27.17 o
   4  30  -2      829.88      770.09     34.44 o
   6  30  -2      110.09      105.47     28.50 o
   8  30  -2       54.05       73.93     12.41 o
  10  30  -2       55.29       66.67     13.27 o
   1  31  -2       28.55       45.12     12.45 o
   3  31  -2       21.64       14.35      7.98 o
   5  31  -2       10.24        4.38      7.96 o
   7  31  -2       13.59       -3.07      8.41 o
   9  31  -2       43.78       42.82     18.53 o
   2  32  -2      561.57      519.83     20.25 o
   4  32  -2      275.03      276.76     16.83 o
   6  32  -2      135.13      146.57     13.61 o
   8  32  -2      105.82      123.37     14.48 o
   1  33  -2       44.57       37.14     11.78 o
   3  33  -2       30.84       22.51      8.72 o
   5  33  -2       14.66        6.64      8.86 o
   7  33  -2       20.52       34.39     10.72 o
   9  33  -2        5.13        1.91     10.46 o
   2  34  -2      166.51      172.73     13.41 o
   4  34  -2      153.83      163.44     14.13 o
   6  34  -2      110.65      145.35     16.45 o
   8  34  -2       28.95       44.72     11.56 o
   1  35  -2        9.44       13.45      8.50 o
   3  35  -2       15.34        5.88      7.79 o
   5  35  -2        2.10        2.89      8.95 o
   7  35  -2        7.40       -5.85      9.70 o
   2  36  -2        9.93       -4.70      7.19 o
   4  36  -2        8.28       10.82      8.88 o
   6  36  -2       82.21      115.70     13.75 o
   8  36  -2       16.32        5.45     10.89 o
   1  37  -2        2.47        3.06     12.23 o
   3  37  -2        4.35        4.91      8.96 o
   5  37  -2       13.47       18.48     10.07 o
   7  37  -2        6.82       10.53     10.61 o
   2  38  -2      147.20      133.02     13.74 o
   4  38  -2       45.33       57.94     11.45 o
   6  38  -2       29.69       35.61     11.78 o
   1  39  -2       25.70       23.42     14.77 o
   3  39  -2       24.77       22.84     11.71 o
   5  39  -2        9.16        4.20     18.98 o
   2  40  -2      350.03      337.49     28.44 o
   4  40  -2      202.42      230.39     17.31 o
   6  40  -2       16.65       17.75     11.61 o
   1  41  -2       51.24       52.66     17.68 o
   3  41  -2       55.07       82.83     13.05 o
   5  41  -2        8.14        1.19     15.62 o
   0  42  -2      199.54      200.71     23.73 o
   2  42  -2       55.22       49.08     17.75 o
   4  42  -2       62.83       69.77     13.30 o
   1  43  -2       60.56       78.39     19.32 o
   3  43  -2      104.71      125.84     22.30 o
   0  44  -2       79.49      128.81     22.30 o
   2   1  -1    35703.00    44487.62    606.00 o
   4   1  -1     1596.45     1764.37    151.40 o
   6   1  -1      760.80      837.51     20.18 o
   8   1  -1      405.77      397.02     15.58 o
  10   1  -1       17.11       13.17      7.98 o
  12   1  -1       14.98        5.57      8.55 o
  14   1  -1       12.19       10.24     10.15 o
   1   2  -1    14026.21    15507.33    141.48 o
   3   2  -1     1823.05     1823.45     31.03 o
   5   2  -1     1581.30     1615.38     36.14 o
   7   2  -1     1232.87     1242.23     27.94 o
   9   2  -1       39.04       40.52      7.75 o
  11   2  -1        5.03        1.35     10.25 o
  13   2  -1       37.63       40.41     17.75 o
   2   3  -1     4246.67     4386.69     52.83 o
   4   3  -1      998.06     1112.81     16.65 o
   6   3  -1       97.42      125.35     11.34 o
   8   3  -1      402.58      357.83     14.68 o
  10   3  -1       32.23       22.72     10.29 o
  12   3  -1       34.23       38.39     10.08 o
  14   3  -1       10.19       -5.74     10.74 o
   1   4  -1     1674.99     1791.34     20.56 o
   3   4  -1    20573.81    23572.74    329.87 o
   5   4  -1     3913.27     4059.71     52.24 o
   7   4  -1      214.90      258.18     12.14 o
   9   4  -1      376.60      335.67     23.00 o
  11   4  -1       94.27       87.49     10.77 o
  13   4  -1        5.01       -8.51      8.51 o
   2   5  -1       56.49       48.13      2.88 o
   4   5  -1     1934.25     2060.26     36.19 o
   6   5  -1       38.67       46.89      3.90 o
   8   5  -1      428.35      414.62     16.40 o
  10   5  -1      971.32      948.83     27.28 o
  12   5  -1       17.69       21.56      9.25 o
  14   5  -1        0.01       -9.09      9.09 o
   1   6  -1     8122.62     9398.21     98.07 o
   3   6  -1     3733.28     3922.89     77.28 o
   5   6  -1      237.07      207.94     14.53 o
   7   6  -1      470.32      466.45     11.01 o
   9   6  -1      934.75      889.35     25.35 o
  11   6  -1       87.28       82.24     12.90 o
  13   6  -1        8.71       -0.41      9.32 o
   2   7  -1     3748.80     3976.59     61.03 o
   4   7  -1      827.17      878.57     25.81 o
   6   7  -1        8.50        4.48      3.44 o
   8   7  -1      476.86      475.33     14.63 o
  10   7  -1      732.62      771.89     32.11 o
  12   7  -1       59.47       27.41      9.84 o
  14   7  -1        1.65       -8.98      8.98 o
   1   8  -1     4998.46     5715.01     59.86 o
   3   8  -1     1154.87     1214.89     24.32 o
   5   8  -1     1079.21     1149.62     24.71 o
   7   8  -1       18.14       27.12      4.99 o
   9   8  -1      195.99      216.19     13.58 o
  11   8  -1       73.35       68.25     10.23 o
  13   8  -1       28.52       11.62      9.85 o
   2   9  -1       47.20       47.63      4.24 o
   4   9  -1     5039.90     5517.18     93.70 o
   6   9  -1      227.94      258.07     11.49 o
   8   9  -1       44.13       45.28      8.48 o
  10   9  -1      569.76      543.51     21.00 o
  12   9  -1       45.21       30.24     10.04 o
  14   9  -1        2.50       -0.26      9.94 o
   1  10  -1     1694.79     1815.91     32.93 o
   3  10  -1     1447.14     1632.53     29.75 o
   5  10  -1     1286.79     1503.60     29.81 o
   7  10  -1      241.28      215.51      8.67 o
   9  10  -1      166.56      117.32     18.17 o
  11  10  -1       43.71       28.40      9.21 o
  13  10  -1       27.52       25.35     10.66 o
   2  11  -1      447.65      485.24     23.09 o
   4  11  -1     3546.41     3838.80     62.34 o
   6  11  -1       76.91       76.92     10.26 o
   8  11  -1       43.67       55.93      5.77 o
  10  11  -1      173.96      156.89     12.74 o
  12  11  -1       52.09       42.28     14.54 o
  14  11  -1        1.99       19.96     10.76 o
   1  12  -1     1510.32     1522.14     51.91 o
   3  12  -1     1784.15     1760.68     31.79 o
   5  12  -1       99.08       82.30      6.98 o
   7  12  -1      101.91       98.33      7.35 o
   9  12  -1       15.11       13.11      7.36 o
  11  12  -1       62.36       50.37     10.44 o
  13  12  -1       14.83       20.55     10.30 o
   2  13  -1     1041.30     1182.13     23.42 o
   4  13  -1      143.62      136.76      8.33 o
   6  13  -1       22.51       12.80      9.10 o
   8  13  -1      112.38       95.40      7.10 o
  10  13  -1        6.52        4.19      7.20 o
  12  13  -1        9.39       12.38      9.44 o
   1  14  -1     2579.95     3046.79     58.39 o
   3  14  -1      859.59      751.23     18.60 o
   5  14  -1     2225.03     2198.52     54.51 o
   7  14  -1      258.92      267.17     13.61 o
   9  14  -1       90.98       68.80      9.48 o
  11  14  -1        6.45        4.28      7.88 o
  13  14  -1       26.96       40.81     11.57 o
   2  15  -1     4019.02     4433.28     70.85 o
   4  15  -1      254.85      229.58     13.03 o
   6  15  -1       13.75        8.83      5.21 o
   8  15  -1      237.11      205.44     10.06 o
  10  15  -1       51.03       47.79      9.73 o
  12  15  -1       44.92       43.79     11.12 o
   1  16  -1     5383.31     5511.18    115.24 o
   3  16  -1     4301.69     4276.03     69.66 o
   5  16  -1      175.47      166.32     10.14 o
   7  16  -1      469.72      499.01     47.63 o
   9  16  -1      184.57      188.71     13.22 o
  11  16  -1        2.56       -6.69      7.74 o
  13  16  -1       32.29       47.11     11.92 o
   2  17  -1      341.15      372.52     25.26 o
   4  17  -1      550.07      533.60     16.10 o
   6  17  -1      528.59      515.51     17.65 o
   8  17  -1      224.98      222.92     10.95 o
  10  17  -1       37.68       34.53      9.31 o
  12  17  -1        4.80       11.44      9.80 o
   1  18  -1     3196.98     3305.56     54.87 o
   3  18  -1      595.15      570.61     16.65 o
   5  18  -1      523.95      517.84     31.77 o
   7  18  -1     1489.09     1409.10     33.52 o
   9  18  -1       51.64       58.30      9.64 o
  11  18  -1       15.31        4.35      8.99 o
  13  18  -1        8.72        6.85     14.39 o
   2  19  -1      428.32      461.48     14.53 o
   4  19  -1       86.93       80.12      7.64 o
   6  19  -1      721.36      775.30     31.23 o
   8  19  -1      129.71      123.52     11.57 o
  10  19  -1       19.71       19.04      8.96 o
  12  19  -1       44.58       35.39     11.02 o
   1  20  -1      169.13      181.52     13.29 o
   3  20  -1      896.36      971.38     23.40 o
   5  20  -1       90.87       97.80     23.69 o
   7  20  -1     1357.89     1223.69     30.90 o
   9  20  -1       20.97       45.85      9.49 o
  11  20  -1        1.51        2.21      8.60 o
  13  20  -1       14.04       19.08     11.10 o
   2  21  -1      209.42      195.82      7.74 o
   4  21  -1      715.45      678.23     20.06 o
   6  21  -1       65.38       53.25     11.11 o
   8  21  -1      173.23      164.67     12.57 o
  10  21  -1       30.73       45.79     19.65 o
  12  21  -1       36.98       19.34     10.66 o
   1  22  -1     1674.99     1505.50     43.91 o
   3  22  -1      583.54      508.65     17.16 o
   5  22  -1       83.56       74.35      8.65 o
   7  22  -1      118.69      139.25     12.10 o
   9  22  -1       29.79       16.15      8.97 o
  11  22  -1       20.06       29.92     10.01 o
   2  23  -1     1557.84     1519.09     23.34 o
   4  23  -1        7.54       -5.25      5.85 o
   6  23  -1      152.73      137.32     11.42 o
   8  23  -1       24.38       10.54      7.43 o
  10  23  -1       32.02       27.94     10.10 o
  12  23  -1       38.79       50.05     12.34 o
   1  24  -1      259.77      236.71     15.23 o
   3  24  -1      817.80      785.72     22.14 o
   5  24  -1      994.82     1001.48     27.24 o
   7  24  -1       14.93        0.51      7.25 o
   9  24  -1      246.25      280.33     17.39 o
  11  24  -1       23.72       32.80     16.03 o
   2  25  -1       29.43       24.71      3.58 o
   4  25  -1     2365.62     2332.86     46.65 o
   6  25  -1      208.53      214.25     13.77 o
   8  25  -1       27.70       17.81      8.59 o
  10  25  -1        9.90        8.90     11.75 o
  12  25  -1       12.72        3.95     10.44 o
   1  26  -1     1507.49     1444.82     27.47 o
   3  26  -1      285.48      266.57     14.26 o
   5  26  -1       35.24       24.75      8.01 o
   7  26  -1      203.72      181.77     15.56 o
   9  26  -1       18.57       26.83      9.82 o
  11  26  -1       11.50        6.39     10.26 o
   2  27  -1       95.65       83.71      9.21 o
   4  27  -1      717.18      675.67     23.26 o
   6  27  -1       42.24       43.17      8.94 o
   8  27  -1        5.09        1.76      8.31 o
  10  27  -1       13.87        2.87     10.10 o
   1  28  -1      832.17      797.89     18.67 o
   3  28  -1      168.60      190.99     12.62 o
   5  28  -1      379.75      370.36     41.15 o
   7  28  -1      121.25      116.15     12.48 o
   9  28  -1        0.72        0.22     11.45 o
  11  28  -1        7.70       17.58     11.00 o
   2  29  -1      578.03      481.39     17.96 o
   4  29  -1       93.92       67.88     14.58 o
   6  29  -1       81.62       76.23     10.46 o
   8  29  -1       34.35       39.06     10.18 o
  10  29  -1        5.42        9.08      9.49 o
   1  30  -1      338.79      250.51     18.59 o
   3  30  -1       11.76       17.80      7.54 o
   5  30  -1       47.50       57.94     18.09 o
   7  30  -1       22.12       26.60      9.37 o
   9  30  -1        1.98      -14.28     21.48 o
   2  31  -1      123.93      110.63     19.66 o
   4  31  -1        1.00       -2.78      7.17 o
   6  31  -1       54.40       56.07     10.26 o
   8  31  -1        0.78       -2.80      9.05 o
  10  31  -1       17.46       40.28     12.26 o
   1  32  -1       43.62       53.77     12.60 o
   3  32  -1      115.48      118.46     11.62 o
   5  32  -1      116.42      159.48     30.66 o
   7  32  -1       29.95       47.18     14.10 o
   9  32  -1        0.98       -5.18     13.24 o
   2  33  -1        6.13        7.55      7.35 o
   4  33  -1       13.46        2.07      7.45 o
   6  33  -1       92.66      102.15     11.95 o
   8  33  -1       95.71      102.95     13.53 o
   1  34  -1      463.05      417.44     26.51 o
   3  34  -1      242.28      273.35     15.94 o
   5  34  -1       55.36       69.46     10.76 o
   7  34  -1       19.40       13.01      9.90 o
   9  34  -1        9.82       15.58     12.94 o
   2  35  -1       84.20       94.20     11.47 o
   4  35  -1       19.11       22.42      8.91 o
   6  35  -1      174.01      209.78     22.64 o
   8  35  -1       87.88      131.75     15.08 o
   1  36  -1      358.21      354.11     26.13 o
   3  36  -1      190.53      221.22     15.53 o
   5  36  -1       47.84       46.01     10.89 o
   7  36  -1       22.17       28.94     10.59 o
   2  37  -1        0.37       -0.67     12.08 o
   4  37  -1       35.45       27.56      9.96 o
   6  37  -1        5.26       -9.14      9.14 o
   8  37  -1        0.99        3.44     10.83 o
   1  38  -1       42.85       54.37     15.51 o
   3  38  -1       28.88        1.70      8.99 o
   5  38  -1       79.01       91.03     13.26 o
   7  38  -1       38.22       28.06     11.36 o
   2  39  -1      171.86      208.24     22.53 o
   4  39  -1        0.16       -8.66      8.66 o
   6  39  -1       33.84       37.94     16.03 o
   1  40  -1       59.66       79.21     17.98 o
   3  40  -1       12.07       12.38     14.62 o
   5  40  -1        3.23       18.37     10.36 o
   2  41  -1        4.16       16.33     14.47 o
   4  41  -1       41.62       58.17     12.23 o
   1  42  -1       17.44        6.12     14.17 o
   3  42  -1       85.07       94.28     20.51 o
   5  42  -1      100.03      120.54     22.45 o
   2  43  -1       20.84       43.25     17.67 o
   4  43  -1      164.96      192.11     25.96 o
   1  44  -1      225.42      189.68     26.04 o
   2   0   0    57208.65    69128.83   2634.35 o
   4   0   0     1810.01     1725.47     28.88 o
   6   0   0     3889.19     3934.09     90.87 o
   8   0   0       77.16      120.55     13.80 o
  10   0   0      163.99      189.53     17.91 o
  12   0   0      146.79      141.31     18.13 o
  14   0   0      131.71      149.72     20.37 o
   3   1   0     1934.55     1718.08     17.54 o
   5   1   0      405.80      353.95      8.36 o
   7   1   0      154.76      146.98      9.48 o
   9   1   0      117.27      112.61     13.06 o
  11   1   0        2.68       -6.39      6.39 o
  13   1   0       22.76       38.48      9.93 o
   0   2   0     6819.55       -0.39      0.39 o
   2   2   0    14336.36    15657.50    184.90 o
   4   2   0     1048.33     1032.29     16.02 o
   6   2   0      247.38      192.43      9.53 o
   8   2   0      554.30      534.16     17.60 o
  10   2   0        0.03       -7.57      7.57 o
  12   2   0       10.17        0.67      7.85 o
  14   2   0       19.43       19.65      9.94 o
   1   3   0       22.09        9.72      1.83 o
   3   3   0     1078.06     1058.77     15.60 o
   5   3   0     2101.10     2541.83     34.48 o
   7   3   0       43.24       57.08      7.99 o
   9   3   0       75.60       74.88     13.84 o
  11   3   0       34.05       28.06      8.38 o
  13   3   0        1.40        4.87      8.43 o
   0   4   0      772.71     1064.75     24.51 o
   2   4   0       25.36       16.05      2.35 o
   4   4   0     9828.97    10480.77    125.44 o
   6   4   0     4584.33     4810.18     61.85 o
   8   4   0     1812.71     1705.61     42.18 o
  10   4   0      238.29      189.80     12.74 o
  12   4   0      121.33      108.85     11.99 o
  14   4   0        1.38       -2.49      8.86 o
   1   5   0      425.16      527.70      6.97 o
   3   5   0       17.81        5.04      2.68 o
   5   5   0     3463.14     3706.59     48.36 o
   7   5   0      644.84      520.15     12.23 o
   9   5   0      832.97      893.13     24.70 o
  11   5   0      158.41      176.94     13.06 o
  13   5   0        1.74       -2.17      8.17 o
   0   6   0    10929.04    11849.94    241.13 o
   2   6   0       73.56      101.15      4.52 o
   4   6   0      312.89      259.79      7.26 o
   6   6   0      973.20     1031.05     18.18 o
   8   6   0     1365.95     1348.67     23.47 o
  10   6   0       10.31       16.00      8.84 o
  12   6   0      165.16      144.46     13.13 o
  14   6   0        5.99        5.31      8.98 o
   1   7   0      120.02      136.82      3.49 o
   3   7   0     1217.71     1413.99     25.38 o
   5   7   0        0.07        4.39      4.23 o
   7   7   0       33.32       37.46      4.82 o
   9   7   0       24.08       20.25      5.35 o
  11   7   0       37.43       32.85      8.44 o
  13   7   0        2.52       -6.29      7.75 o
   0   8   0    22245.05    25323.40    509.91 o
   2   8   0     3381.28     3336.62     41.19 o
   4   8   0      226.27      189.90      8.15 o
   6   8   0     3124.45     3312.02     45.17 o
   8   8   0      256.91      258.86     10.05 o
  10   8   0      772.12      796.96     43.79 o
  12   8   0      317.78      310.62     17.54 o
  14   8   0        7.93        8.17      9.14 o
   1   9   0      301.69      299.72      7.78 o
   3   9   0      624.31      641.21     18.00 o
   5   9   0      272.62      266.99     10.13 o
   7   9   0      223.27      232.33      9.32 o
   9   9   0        3.26        6.74      4.91 o
  11   9   0        2.05        9.00      7.85 o
  13   9   0        6.68       20.71      9.25 o
   0  10   0    22842.88    26646.87    536.00 o
   2  10   0    25645.36    29165.75    290.18 o
   4  10   0     6723.86     6725.76    102.32 o
   6  10   0       12.26       23.20      4.48 o
   8  10   0     1141.27     1076.33     20.82 o
  10  10   0        1.19        2.18     10.44 o
  12  10   0      164.21      151.91     13.45 o
  14  10   0        3.97       -4.23      9.62 o
   1  11   0      162.36      181.49      6.87 o
   3  11   0       79.15      103.30      4.45 o
   5  11   0      217.76      293.49     15.34 o
   7  11   0       85.04       73.93      5.95 o
   9  11   0        8.51       -1.06      4.84 o
  11  11   0        0.84       -0.63      7.67 o
  13  11   0        5.49        7.72      9.84 o
   0  12   0    12842.56    13603.23    277.86 o
   2  12   0     9203.01    10146.56    143.67 o
   4  12   0     5828.25     5939.07     91.82 o
   6  12   0     3658.04     3620.02     49.88 o
   8  12   0       40.20       35.42      6.67 o
  10  12   0       15.12       11.25      7.59 o
  12  12   0       58.98       62.41     10.79 o
  14  12   0       12.41       12.68      9.89 o
   1  13   0      454.20      585.70     12.20 o
   3  13   0      842.99      845.74     13.74 o
   5  13   0      239.09      219.39     10.08 o
   7  13   0      229.09      230.88     12.65 o
   9  13   0       14.08       14.56      5.65 o
  11  13   0       28.40       29.66      8.67 o
  13  13   0        0.11       -5.32      8.61 o
   0  14   0    10333.48    11994.89    246.95 o
   2  14   0      320.29      370.50      7.92 o
   4  14   0      800.89      835.28     14.41 o
   6  14   0      547.80      491.22     17.12 o
   8  14   0        5.99        5.85      5.05 o
  10  14   0        2.63        1.68      6.99 o
  12  14   0       15.14       18.98      9.33 o
   1  15   0      500.73      622.94     12.98 o
   3  15   0      803.82      897.13     20.32 o
   5  15   0       89.02       83.24     20.07 o
   7  15   0       11.59        5.65      5.00 o
   9  15   0       66.42       60.37      7.08 o
  11  15   0       18.08       23.11      8.77 o
  13  15   0       77.50       75.54     12.29 o
   0  16   0    18855.39    21377.49    434.47 o
   2  16   0      232.41      187.30      5.74 o
   4  16   0       49.14       50.94      3.75 o
   6  16   0       88.21       80.10     12.94 o
   8  16   0      196.30      182.19     15.68 o
  10  16   0        1.85        0.89      7.21 o
  12  16   0        0.08       -7.96      7.96 o
   1  17   0      670.22      669.25     14.25 o
   3  17   0      227.66      219.85      6.61 o
   5  17   0        0.61       -1.50      9.81 o
   7  17   0        9.52        2.02      8.99 o
   9  17   0        3.66       -3.41      6.09 o
  11  17   0        1.17       16.18      8.66 o
  13  17   0       10.96        1.78     20.06 o
   0  18   0     1202.83     1032.99     30.72 o
   2  18   0     2673.11     2550.63     34.58 o
   4  18   0      120.41      156.93      9.33 o
   6  18   0        0.48        2.81      5.71 o
   8  18   0      475.44      482.59     14.90 o
  10  18   0        0.05       -5.41      6.87 o
  12  18   0       29.98       56.30     11.17 o
   1  19   0      245.30      277.18      8.82 o
   3  19   0       37.26       34.61      5.89 o
   5  19   0     3358.34     3458.48     60.68 o
   7  19   0       28.88       55.48      9.04 o
   9  19   0      316.69      301.97     14.01 o
  11  19   0        3.21       -1.11     11.19 o
  13  19   0        4.38        9.05      9.80 o
   0  20   0     6065.86     5854.02    129.05 o
   2  20   0     2059.45     1836.57     26.87 o
   4  20   0     4620.64     4587.04     76.19 o
   6  20   0     6481.30     6404.37    117.04 o
   8  20   0      518.32      526.71     23.49 o
  10  20   0       55.36       57.28     10.23 o
  12  20   0        0.29        0.48      9.09 o
   1  21   0      202.79      182.74      7.50 o
   3  21   0      162.99      157.72      6.03 o
   5  21   0     1000.60      961.26     39.43 o
   7  21   0       80.56       71.20      9.11 o
   9  21   0      417.86      415.40     16.40 o
  11  21   0       13.44        3.82      8.59 o
   2  22   0     1324.63     1335.84     21.45 o
   4  22   0      869.45      823.98     22.46 o
   6  22   0      122.04      123.52     10.90 o
   8  22   0       46.66       36.36      7.02 o
  10  22   0        4.63        8.00      8.65 o
  12  22   0        6.18        5.34      9.35 o
   1  23   0        7.37        7.74      3.89 o
   3  23   0      814.59      767.55     14.58 o
   5  23   0       38.85       22.50      7.40 o
   7  23   0       10.67        0.53      6.84 o
   9  23   0        5.79        9.30      6.58 o
  11  23   0       86.42      108.29     13.09 o
   2  24   0     5554.80     5622.93     71.61 o
   4  24   0     2621.81     2571.21     49.16 o
   6  24   0       33.27       30.36      7.73 o
   8  24   0       27.93       10.35      7.88 o
  10  24   0      139.08      141.23     27.19 o
  12  24   0       13.81       17.53     10.27 o
   1  25   0      784.95      721.31     22.64 o
   3  25   0     2746.29     2674.40     41.88 o
   5  25   0        7.46       12.04      7.08 o
   7  25   0       22.16       20.19      8.95 o
   9  25   0        0.08        1.89      6.70 o
  11  25   0      112.62      110.59     13.44 o
   2  26   0     1378.49     1267.70     24.72 o
   4  26   0      323.14      302.40     36.14 o
   6  26   0        2.61       -2.27      6.80 o
   8  26   0       61.75       70.10     10.96 o
  10  26   0        4.29        0.03      8.82 o
   1  27   0       55.14       37.36      5.55 o
   3  27   0       10.87       -5.58      5.83 o
   5  27   0       85.13       77.16     15.40 o
   7  27   0        0.15       -5.19      7.11 o
   9  27   0        0.27       -1.27      7.00 o
  11  27   0        6.85        0.16      9.46 o
   0  28   0     1724.29     1652.45     42.20 o
   2  28   0       98.28      128.68      6.88 o
   4  28   0      201.19      232.75     13.87 o
   6  28   0      197.01      206.60     13.32 o
   8  28   0        6.14       10.26      8.41 o
  10  28   0        3.68       18.62     19.54 o
   1  29   0      279.66      237.22     10.70 o
   3  29   0      114.33       82.17      9.76 o
   5  29   0       33.96       38.45      8.99 o
   7  29   0       55.33       61.94     10.19 o
   9  29   0        1.18       -7.28      7.28 o
  11  29   0       60.39       86.00     13.36 o
   0  30   0      212.91      230.24     13.58 o
   2  30   0     1863.61     1628.14     37.08 o
   4  30   0     1136.33     1080.33     29.19 o
   6  30   0      196.16      206.62     13.90 o
   8  30   0       73.08       73.19     11.07 o
  10  30   0       42.36       58.82     11.73 o
   1  31   0       32.53       37.29     12.68 o
   3  31   0        0.09       -3.74      6.56 o
   5  31   0        2.17       -7.21      7.21 o
   7  31   0       15.33       32.91     12.60 o
   9  31   0       33.87        8.87     15.49 o
   0  32   0     1593.21     1513.09     40.80 o
   2  32   0      706.83      677.21     22.42 o
   4  32   0      503.61      496.36     22.67 o
   6  32   0      149.08      166.32     13.85 o
   8  32   0      191.42      230.71     16.59 o
  10  32   0       48.56       57.85     12.31 o
   1  33   0       26.74       31.17     11.56 o
   3  33   0       43.50       36.22      8.57 o
   5  33   0        5.27        7.74      8.09 o
   7  33   0       48.82       48.69     10.86 o
   9  33   0        0.27        4.47     11.99 o
   2  34   0      298.98      287.62     22.24 o
   4  34   0      136.52      121.98     12.25 o
   6  34   0      186.43      186.92     23.39 o
   8  34   0       45.42       50.22     11.53 o
   1  35   0       11.54       16.93     11.78 o
   3  35   0       14.60       18.51      8.61 o
   5  35   0        1.97        9.08      7.99 o
   7  35   0        9.48        7.34      9.48 o
   9  35   0        0.08      -12.95     16.41 o
   2  36   0       14.72       29.61     12.23 o
   4  36   0        1.44        3.68      8.31 o
   6  36   0       73.00      100.02     12.82 o
   8  36   0       47.81       44.02     11.73 o
   1  37   0        7.28       12.90     12.23 o
   3  37   0        3.84      -10.51     10.51 o
   5  37   0        1.12       -2.76     13.05 o
   7  37   0       17.50       13.70      9.93 o
   0  38   0      363.82      356.26     26.80 o
   2  38   0      106.21       74.45     15.89 o
   4  38   0       20.40       12.31     13.13 o
   6  38   0       25.72       18.50      9.74 o
   1  39   0       16.48       -4.03     11.11 o
   3  39   0       41.97       52.88     16.41 o
   5  39   0       12.95       19.38     10.40 o
   7  39   0        2.73       -3.37      9.56 o
   0  40   0      217.22      223.34     23.28 o
   2  40   0      564.65      593.55     35.26 o
   4  40   0      289.52      268.54     25.97 o
   6  40   0       36.01       24.58     11.32 o
   1  41   0       57.48       72.27     17.38 o
   3  41   0       81.20       86.00     18.80 o
   5  41   0        5.93       -8.50     14.77 o
   0  42   0      224.97      182.52     22.24 o
   2  42   0       52.99       29.24     15.44 o
   4  42   0       74.18       88.61     20.44 o
   1  43   0       91.10       95.24     13.92 o
   3  43   0      144.09      147.94     23.35 o
   0  44   0       53.00       21.55     16.56 o
   2  44   0      437.85      556.17     37.11 o
   2   1   1    35698.06    41971.63    398.23 o
   4   1   1     1595.32     1597.98     23.22 o
   6   1   1      761.80      823.15     15.27 o
   8   1   1      404.19      385.12     14.34 o
  10   1   1       17.11        5.72      8.20 o
  12   1   1       14.96       30.77      8.38 o
  14   1   1       12.14        5.77      8.20 o
   1   2   1    14152.12    15652.02    173.28 o
   3   2   1     1848.59     1851.14     24.73 o
   5   2   1     1595.34     1639.63     24.07 o
   7   2   1     1244.85     1284.77     21.65 o
   9   2   1       38.57       28.61      6.80 o
  11   2   1        5.19       -2.84      6.45 o
  13   2   1       37.97       66.84     15.44 o
   2   3   1     4245.37     4390.64     63.49 o
   4   3   1     1008.49     1100.56     17.10 o
   6   3   1       98.48      119.81      5.44 o
   8   3   1      402.90      360.29     25.89 o
  10   3   1       32.40       42.74      7.89 o
  12   3   1       34.40       58.09      9.61 o
  14   3   1       10.20       12.95      8.76 o
   1   4   1     1854.42     1978.74     17.04 o
   3   4   1    20495.43    22715.06    269.60 o
   5   4   1     3936.06     4070.47     44.77 o
   7   4   1      209.81      240.56      8.76 o
   9   4   1      374.98      388.50     25.43 o
  11   4   1       93.93       85.48     10.02 o
  13   4   1        4.81       18.58      8.64 o
   2   5   1       57.25       47.78      2.40 o
   4   5   1     1933.14     2110.61     28.86 o
   6   5   1       38.03       44.14      4.39 o
   8   5   1      425.77      421.75     14.93 o
  10   5   1      970.53      900.36     25.21 o
  12   5   1       17.41       24.49      8.34 o
  14   5   1        0.02       -5.14      8.49 o
   1   6   1     8223.59     9560.52     94.49 o
   3   6   1     3930.48     4052.85     50.33 o
   5   6   1      276.17      270.09      7.90 o
   7   6   1      496.53      493.28     12.11 o
   9   6   1      941.87      896.36     18.94 o
  11   6   1       88.61       98.98     17.23 o
  13   6   1        8.94        4.59     17.00 o
   2   7   1     3748.86     4002.72     48.56 o
   4   7   1      820.47      860.99     14.82 o
   6   7   1        8.42        2.11      3.19 o
   8   7   1      481.58      477.70     12.83 o
  10   7   1      733.14      762.79     18.11 o
  12   7   1       59.73       58.30      9.57 o
  14   7   1        1.65        2.52      8.42 o
   1   8   1     4951.30     5640.39     67.70 o
   3   8   1     1170.09     1192.20     21.96 o
   5   8   1     1099.47     1188.05     19.45 o
   7   8   1       14.38       21.06      4.43 o
   9   8   1      197.48      222.46     10.01 o
  11   8   1       72.68       83.41     10.02 o
  13   8   1       28.33       35.35     10.22 o
   2   9   1       46.80       46.02      2.92 o
   4   9   1     5039.77     5573.33     69.67 o
   6   9   1      225.87      233.22     11.22 o
   8   9   1       43.51       42.18      5.67 o
  10   9   1      569.48      553.08     15.52 o
  12   9   1       45.08       34.61     10.59 o
  14   9   1        2.49       -0.57      8.36 o
   1  10   1     1701.40     1816.41     24.22 o
   3  10   1     1450.15     1625.59     19.00 o
   5  10   1     1287.35     1458.96     27.23 o
   7  10   1      241.13      216.83      8.75 o
   9  10   1      166.31      119.71     15.34 o
  11  10   1       43.76       24.55      8.29 o
  13  10   1       27.51       31.27      9.33 o
   2  11   1      449.17      499.89      9.40 o
   4  11   1     3545.40     3819.74     47.89 o
   6  11   1       77.20       71.05      5.61 o
   8  11   1       43.54       52.98      5.88 o
  10  11   1      173.98      149.31     10.43 o
  12  11   1       52.11       67.62     10.07 o
  14  11   1        1.98        7.76      8.91 o
   1  12   1     1475.33     1479.72     21.02 o
   3  12   1     1798.29     1699.94     24.17 o
   5  12   1      105.59       83.59      5.50 o
   7  12   1      102.92      105.07      6.77 o
   9  12   1       15.22       23.16      5.88 o
  11  12   1       62.80       76.20     16.00 o
  13  12   1       14.65        7.83     21.51 o
   2  13   1     1044.06     1180.28     19.03 o
   4  13   1      145.63      134.46      4.35 o
   6  13   1       23.24       18.27      4.40 o
   8  13   1      112.77       94.53      7.03 o
  10  13   1        6.45       -2.94      5.08 o
  12  13   1        9.44        1.85     17.64 o
   1  14   1     2752.27     3187.71     40.44 o
   3  14   1      922.86      850.94     14.16 o
   5  14   1     2225.50     2221.83     30.42 o
   7  14   1      257.82      253.97     10.02 o
   9  14   1       94.62       89.17     10.25 o
  11  14   1        6.47       -6.53      6.53 o
  13  14   1       27.44       51.54     10.91 o
   2  15   1     4017.97     4498.29     56.15 o
   4  15   1      255.58      248.70     10.14 o
   6  15   1       13.70        4.25      4.21 o
   8  15   1      234.79      217.62     10.15 o
  10  15   1       50.49       55.40     10.33 o
  12  15   1       44.80       49.23      9.75 o
   1  16   1     5398.49     5503.21     68.06 o
   3  16   1     4276.05     4292.59     54.48 o
   5  16   1      181.05      164.68      5.04 o
   7  16   1      474.64      468.49     13.64 o
   9  16   1      180.21      189.90     12.17 o
  11  16   1        2.73        1.52      7.09 o
  13  16   1       32.16       57.21     11.18 o
   2  17   1      339.10      385.73      9.15 o
   4  17   1      552.23      517.57     15.12 o
   6  17   1      529.93      519.18     15.85 o
   8  17   1      226.01      248.40     10.94 o
  10  17   1       38.74       41.93      6.96 o
  12  17   1        4.92        4.43     11.67 o
   1  18   1     3233.52     3320.11     43.66 o
   3  18   1      610.91      630.13     12.39 o
   5  18   1      552.25      534.22     17.87 o
   7  18   1     1498.35     1452.75     26.57 o
   9  18   1       54.48       42.78      7.12 o
  11  18   1       15.32       16.48      8.36 o
  13  18   1        8.81        7.76      9.27 o
   2  19   1      428.85      472.49     12.43 o
   4  19   1       85.03       74.06      6.93 o
   6  19   1      719.60      770.21     25.66 o
   8  19   1      128.54      144.51      9.12 o
  10  19   1       19.44       24.62      6.80 o
  12  19   1       44.56       41.56      9.78 o
   1  20   1      167.22      187.00      8.35 o
   3  20   1      899.95      938.40     16.84 o
   5  20   1       88.93      106.16     15.59 o
   7  20   1     1357.01     1225.91     24.76 o
   9  20   1       20.98       32.30      6.85 o
  11  20   1        1.54       -7.15      7.15 o
  13  20   1       14.02        3.70      9.09 o
   2  21   1      210.17      195.66      7.40 o
   4  21   1      715.65      703.74     14.17 o
   6  21   1       65.54       53.79     11.79 o
   8  21   1      173.72      167.84     13.41 o
  10  21   1       30.89       26.59      7.62 o
  12  21   1       36.98       46.63     10.74 o
   1  22   1     1676.43     1518.63     29.19 o
   3  22   1      583.16      514.94     16.07 o
   5  22   1       77.47       68.04     12.16 o
   7  22   1      123.08      141.89      9.27 o
   9  22   1       29.17       20.93      6.82 o
  11  22   1       19.97       28.98      9.21 o
   2  23   1     1557.75     1566.55     24.87 o
   4  23   1        7.66        1.09      4.63 o
   6  23   1      153.18      129.56     14.14 o
   8  23   1       24.50        9.69      6.29 o
  10  23   1       32.07       34.32      7.62 o
  12  23   1       38.81       46.86     10.68 o
   1  24   1      270.79      240.91     15.38 o
   3  24   1      812.76      782.76     15.81 o
   5  24   1     1001.55     1009.22     25.94 o
   7  24   1       12.21       13.54      6.93 o
   9  24   1      247.65      282.52     13.68 o
  11  24   1       23.57       21.33      9.38 o
   2  25   1       29.13       17.43      4.93 o
   4  25   1     2363.57     2330.59     34.64 o
   6  25   1      206.55      214.52     13.03 o
   8  25   1       27.85       26.95      7.15 o
  10  25   1        9.62       17.42     10.22 o
  12  25   1       12.63       29.52     10.88 o
   1  26   1     1519.73     1500.36     29.97 o
   3  26   1      324.16      306.17     10.00 o
   5  26   1       44.61       49.51     10.74 o
   7  26   1      208.61      233.15     14.04 o
   9  26   1       19.93       14.09      7.04 o
  11  26   1       12.04       12.51      9.53 o
   2  27   1       97.83       87.83      7.68 o
   4  27   1      717.33      676.08     14.93 o
   6  27   1       43.76       45.07      8.84 o
   8  27   1        5.53        8.23      6.58 o
  10  27   1       13.93        9.62      7.58 o
   1  28   1      837.40      806.93     20.67 o
   3  28   1      170.97      175.44      8.14 o
   5  28   1      377.30      360.54     17.92 o
   7  28   1      117.99      129.37     11.84 o
   9  28   1        0.69       -1.88      6.72 o
  11  28   1        7.55       13.66     10.63 o
   2  29   1      578.17      502.32     29.52 o
   4  29   1       94.83       71.66      9.07 o
   6  29   1       80.05      100.18     18.65 o
   8  29   1       33.98       26.60      7.69 o
  10  29   1        5.14       -2.59      8.48 o
   1  30   1      342.90      235.05      9.46 o
   3  30   1       12.84       11.20      6.92 o
   5  30   1       48.71       66.60     14.51 o
   7  30   1       22.50       15.22     11.34 o
   9  30   1        2.04        6.70      8.44 o
   2  31   1      123.54      101.39     14.40 o
   4  31   1        0.86        4.78      6.88 o
   6  31   1       55.03       54.80     12.38 o
   8  31   1        0.76       -7.09      7.09 o
  10  31   1       17.69       20.31     11.30 o
   1  32   1       49.24       37.84      5.47 o
   3  32   1      117.28      129.14     16.64 o
   5  32   1      116.07      121.15     11.38 o
   7  32   1       29.17       40.92      9.67 o
   9  32   1        1.12       -3.68      7.47 o
   2  33   1        6.03       -9.47      9.47 o
   4  33   1       13.49        4.64      7.34 o
   6  33   1       92.63      116.20     11.91 o
   8  33   1       95.73       99.59     10.91 o
   1  34   1      462.58      444.45     16.84 o
   3  34   1      242.46      288.08     22.61 o
   5  34   1       57.07       79.33     13.46 o
   7  34   1       20.75       17.55      8.85 o
   9  34   1        9.73       12.24     15.43 o
   2  35   1       83.56       72.75     10.11 o
   4  35   1       18.79       27.22     12.68 o
   6  35   1      173.60      234.23     15.64 o
   8  35   1       87.75       96.90     10.95 o
   1  36   1      357.65      365.69     15.60 o
   3  36   1      190.12      182.07     20.22 o
   5  36   1       50.76       36.13      9.78 o
   7  36   1       24.15       26.07      9.83 o
   2  37   1        0.35        3.58     12.75 o
   4  37   1       35.71       44.97     13.95 o
   6  37   1        5.53       -3.20      8.20 o
   8  37   1        1.01       -8.00      8.19 o
   1  38   1       50.81       61.16     15.07 o
   3  38   1       33.25        2.31     12.08 o
   5  38   1       80.32       88.02     17.45 o
   7  38   1       38.26       25.55     13.16 o
   2  39   1      172.28      173.02     21.04 o
   4  39   1        0.16       -4.10     11.71 o
   6  39   1       33.36        5.82     13.13 o
   1  40   1       59.26       79.13     12.08 o
   3  40   1       12.83        3.28     13.13 o
   5  40   1        3.03        2.09     13.57 o
   2  41   1        4.35        8.05     13.50 o
   4  41   1       41.54       51.46     16.33 o
   1  42   1       17.24        5.66      9.19 o
   3  42   1       84.43      107.41     19.47 o
   5  42   1       99.09       78.84     19.32 o
   2  43   1       20.83       45.27     16.71 o
   4  43   1      164.96      182.71     23.80 o
   1  44   1      224.74      206.14     17.52 o
   0   0   2   271183.59   207804.92   4387.26 o
   2   0   2    40331.26    44206.43    932.25 o
   4   0   2      115.13       79.93      9.18 o
   6   0   2     1858.95     1986.15     48.66 o
   8   0   2      301.80      318.77     17.85 o
  10   0   2       25.04       24.54      9.55 o
  12   0   2      214.42      267.67     20.67 o
  14   0   2       67.40       84.21     15.51 o
   1   1   2       64.26       76.50      4.81 o
   3   1   2      179.91      200.14      4.44 o
   5   1   2      346.48      324.60      8.17 o
   7   1   2       39.28       51.42      9.02 o
   9   1   2      145.58      144.72      9.44 o
  11   1   2        4.78        9.25      6.41 o
  13   1   2       21.06       32.51      8.36 o
   0   2   2      170.81      137.23      4.73 o
   2   2   2    18015.68    19899.59    293.52 o
   4   2   2     2593.69     2545.82     33.16 o
   6   2   2      143.46      123.79      6.26 o
   8   2   2      450.00      433.63     14.56 o
  10   2   2       28.49       21.10      8.58 o
  12   2   2       32.02       20.55      7.82 o
  14   2   2       14.31       21.58      8.57 o
   1   3   2     2404.91     2517.40     22.61 o
   3   3   2      511.77      536.79      7.61 o
   5   3   2     2793.30     2788.67     37.22 o
   7   3   2        1.02       -2.96      3.58 o
   9   3   2      255.19      267.02     12.63 o
  11   3   2       14.13        4.28      7.90 o
  13   3   2        3.40        8.33      7.51 o
   0   4   2     1500.56     1536.05     20.70 o
   2   4   2     4677.29     5076.01     47.79 o
   4   4   2     2538.89     2672.67     30.17 o
   6   4   2     2573.15     2688.66     37.49 o
   8   4   2     1300.89     1213.43     21.89 o
  10   4   2       72.65       70.04      9.14 o
  12   4   2       45.07       39.30      8.20 o
  14   4   2       23.85        2.86     11.93 o
   1   5   2     3605.82     3656.27     38.86 o
   3   5   2      475.95      520.48     18.82 o
   5   5   2     1525.51     1679.70     20.60 o
   7   5   2      600.10      544.95     12.69 o
   9   5   2      496.71      482.24     13.42 o
  11   5   2       60.96       51.63      8.36 o
  13   5   2        3.69       -6.61      6.74 o
   0   6   2     2516.62     2667.53     29.10 o
   2   6   2      201.07      164.29      3.08 o
   4   6   2       37.43       36.70      3.26 o
   6   6   2     1050.73     1045.24     18.23 o
   8   6   2      893.21      935.55     18.50 o
  10   6   2       38.72       34.03      7.17 o
  12   6   2       80.38       75.22      9.51 o
  14   6   2       24.95       10.65      8.28 o
   1   7   2      339.39      400.94      5.10 o
   3   7   2     2856.08     3087.92     30.11 o
   5   7   2       49.57       65.10      4.49 o
   7   7   2       73.66       67.12      5.40 o
   9   7   2       16.15        5.51      5.04 o
  11   7   2       36.73       53.73      8.49 o
  13   7   2        5.15       -6.70      6.70 o
   0   8   2    13236.80    14612.41    251.30 o
   2   8   2     1339.08     1177.78     14.62 o
   4   8   2      327.22      336.26      6.94 o
   6   8   2     1929.38     2029.26     45.22 o
   8   8   2      288.13      294.17     10.48 o
  10   8   2      424.81      385.15     12.98 o
  12   8   2      175.38      168.42     11.99 o
  14   8   2       40.27       40.66      9.56 o
   1   9   2       57.27       51.45      3.11 o
   3   9   2      773.72      925.64     10.03 o
   5   9   2      539.28      552.08     11.81 o
   7   9   2      145.82      131.78      7.13 o
   9   9   2        6.69        4.43      4.85 o
  11   9   2       16.52       -1.45     20.14 o
  13   9   2       22.31       17.86      8.11 o
   0  10   2    10940.64    11950.42    139.20 o
   2  10   2    12891.79    13498.04    137.76 o
   4  10   2     2792.78     2778.93     32.34 o
   6  10   2       73.28       75.87      5.51 o
   8  10   2      811.23      741.50     18.83 o
  10  10   2        5.60        5.85      5.60 o
  12  10   2       86.98       86.51     14.62 o
  14  10   2       54.90       63.73     10.55 o
   1  11   2      185.94      180.32      5.40 o
   3  11   2      127.95      147.92      4.34 o
   5  11   2       34.53       43.00      4.68 o
   7  11   2      129.56      126.88      6.99 o
   9  11   2        5.42       -0.54      4.85 o
  11  11   2       18.18       13.46      6.86 o
  13  11   2       10.52        3.76      7.58 o
   0  12   2     7162.40     7731.94    155.02 o
   2  12   2     3881.61     3925.30     49.18 o
   4  12   2     3663.76     3917.60     51.69 o
   6  12   2     1606.69     1595.59     25.93 o
   8  12   2       93.23      119.97     11.29 o
  10  12   2       22.52       16.76      9.39 o
  12  12   2       33.76       30.38     16.41 o
   1  13   2      251.61      245.07      8.41 o
   3  13   2      625.19      696.12     12.63 o
   5  13   2       14.70       21.78      4.57 o
   7  13   2      303.04      283.08     10.25 o
   9  13   2       63.30       60.22      6.68 o
  11  13   2       25.92       38.70     13.83 o
  13  13   2        4.00       16.23      8.09 o
   0  14   2     2917.93     3284.25     73.52 o
   2  14   2      753.66      802.26     17.40 o
   4  14   2      430.19      447.49      9.26 o
   6  14   2      277.26      239.81      9.21 o
   8  14   2       10.04        5.03      4.95 o
  10  14   2       51.46       40.53      6.99 o
  12  14   2       27.97       28.46     14.39 o
   1  15   2       59.14       55.13      5.10 o
   3  15   2      434.55      466.01     14.00 o
   5  15   2      198.05      220.58      8.32 o
   7  15   2      172.30      174.61      8.67 o
   9  15   2      128.13      143.41     12.61 o
  11  15   2       10.49       11.69      7.25 o
  13  15   2       98.05      131.14     12.31 o
   0  16   2     9516.24    10218.46    208.61 o
   2  16   2      633.76      647.41     15.38 o
   4  16   2      107.24      120.70      5.93 o
   6  16   2       89.77      116.10      8.96 o
   8  16   2       86.73       83.94      7.29 o
  10  16   2       28.97       30.17      6.44 o
  12  16   2        8.31        8.50     10.81 o
   1  17   2      280.45      311.01     10.58 o
   3  17   2       16.41       20.25      3.54 o
   5  17   2      150.06      146.38      7.78 o
   7  17   2       26.72       32.55      5.85 o
   9  17   2       29.58       21.79      5.92 o
  11  17   2        0.09       -4.17      6.39 o
  13  17   2       22.74       36.65      9.30 o
   0  18   2     1470.57     1282.57     35.71 o
   2  18   2     2200.47     2126.32     42.70 o
   4  18   2      738.37      753.53     14.49 o
   6  18   2       14.40       16.70      5.30 o
   8  18   2      441.56      445.13     14.04 o
  10  18   2        9.12        6.49      5.69 o
  12  18   2       10.24        8.02      7.88 o
   1  19   2      721.52      730.68     17.64 o
   3  19   2      129.00      137.00      6.35 o
   5  19   2     1941.82     1867.75     36.28 o
   7  19   2       67.76       71.08      7.10 o
   9  19   2      174.68      165.35     16.99 o
  11  19   2        2.57        9.47      7.41 o
  13  19   2        5.23        8.81      8.44 o
   0  20   2     2388.38     2259.65     55.63 o
   2  20   2     1230.52     1126.90     26.75 o
   4  20   2     2654.08     2597.34     36.92 o
   6  20   2     3451.99     3424.18     50.28 o
   8  20   2      479.69      482.01     15.91 o
  10  20   2       17.86       28.37      7.03 o
  12  20   2        3.37       11.87     12.08 o
   1  21   2       46.03       38.53      4.44 o
   3  21   2      605.07      579.75     12.98 o
   5  21   2      620.54      618.13     18.35 o
   7  21   2       85.26       74.31      7.18 o
   9  21   2      230.95      238.94     11.46 o
  11  21   2       33.66       37.52      8.91 o
   0  22   2     2561.18     2534.59     61.21 o
   2  22   2     1659.79     1589.35     31.01 o
   4  22   2      636.32      597.32     13.62 o
   6  22   2      140.00      134.21      8.66 o
   8  22   2       37.17       32.77     15.67 o
  10  22   2        0.73       -0.15      5.91 o
  12  22   2       10.42        8.38      8.25 o
   1  23   2      115.42      120.78      8.22 o
   3  23   2      645.10      634.88     17.21 o
   5  23   2       91.32       81.67      8.67 o
   7  23   2        3.75        1.15      5.74 o
   9  23   2       49.36       50.91      7.46 o
  11  23   2       91.40       89.49     10.83 o
   0  24   2      889.30      874.44     29.35 o
   2  24   2     2632.73     2618.13     46.35 o
   4  24   2     1584.45     1540.82     25.47 o
   6  24   2       43.12       48.73      6.89 o
   8  24   2        2.38        8.36      9.33 o
  10  24   2      119.27      150.91     10.57 o
  12  24   2        8.02        1.81      8.27 o
   1  25   2      940.38      816.52     16.81 o
   3  25   2     1487.43     1427.22     29.67 o
   5  25   2        5.08       -1.47      5.65 o
   7  25   2        5.66        8.81      5.95 o
   9  25   2       34.29       30.08      7.24 o
  11  25   2       42.61       33.24      9.42 o
   0  26   2      257.95      252.36     19.45 o
   2  26   2      732.44      692.66     29.66 o
   4  26   2      235.42      237.66     10.99 o
   6  26   2      102.76       93.81     11.74 o
   8  26   2       11.44        5.55      6.20 o
  10  26   2       18.58       20.52      7.44 o
   1  27   2      164.06      169.63      8.36 o
   3  27   2       55.26       55.29      7.19 o
   5  27   2       48.11       38.92     11.08 o
   7  27   2        0.64        0.26      5.86 o
   9  27   2        6.39        5.24      6.68 o
  11  27   2        0.39        5.59      8.14 o
   0  28   2     1386.17     1294.47     28.83 o
   2  28   2      147.90      147.90     15.59 o
   4  28   2      240.76      251.99     11.82 o
   6  28   2      474.74      495.09     23.49 o
   8  28   2       27.91       40.42      7.83 o
  10  28   2        1.45       -1.93      8.65 o
   1  29   2      153.79      120.62      7.60 o
   3  29   2      116.02       86.09     10.78 o
   5  29   2       31.43       18.02      7.57 o
   7  29   2       57.02       61.39      8.16 o
   9  29   2        7.72        9.90      6.93 o
   0  30   2      241.12      235.53     12.27 o
   2  30   2     1075.48      946.33     19.63 o
   4  30   2      809.93      749.62     33.28 o
   6  30   2      109.16      121.30     10.79 o
   8  30   2       54.99       75.81      8.98 o
  10  30   2       54.80       76.14     12.13 o
   1  31   2       28.70       42.48      5.82 o
   3  31   2       22.36       25.24      8.73 o
   5  31   2       10.35       18.42     11.26 o
   7  31   2       13.87       15.15      7.03 o
   9  31   2       43.32       35.57      8.31 o
   0  32   2      931.54      867.48     23.69 o
   2  32   2      552.21      542.30     14.58 o
   4  32   2      273.62      304.53     22.69 o
   6  32   2      127.26      152.43     12.32 o
   8  32   2      104.05      109.53     10.53 o
   1  33   2       44.58       46.69     10.27 o
   3  33   2       30.74       26.92     11.49 o
   5  33   2       14.76       39.52     13.42 o
   7  33   2       21.05       24.04      7.97 o
   9  33   2        5.38        2.09      7.16 o
   0  34   2      286.93      325.17     14.95 o
   2  34   2      164.47      188.10     23.09 o
   4  34   2      151.08      156.08     18.43 o
   6  34   2      110.34      132.86     18.20 o
   8  34   2       28.84       29.28      8.32 o
   1  35   2        9.45       -1.97      9.32 o
   3  35   2       15.33       13.65      7.45 o
   5  35   2        2.27       -6.94     10.66 o
   7  35   2        7.62        5.99      8.41 o
   0  36   2        2.46        4.39      6.60 o
   2  36   2       10.22       20.41     11.86 o
   4  36   2        8.56       -9.32     10.22 o
   6  36   2       82.83       97.04     17.60 o
   8  36   2       16.33       15.36      8.32 o
   1  37   2        2.46        5.58      5.75 o
   3  37   2        4.35        3.71      7.23 o
   5  37   2       13.72       18.42     13.57 o
   7  37   2        6.79        3.18     26.59 o
   0  38   2      313.54      309.92     24.26 o
   2  38   2      149.98      128.56     11.82 o
   4  38   2       48.55       52.80     17.04 o
   6  38   2       27.80       41.02     15.44 o
   1  39   2       25.59       27.75      9.68 o
   3  39   2       24.85       10.71      8.25 o
   5  39   2        9.19       24.31     13.57 o
   0  40   2      153.26      177.49     20.44 o
   2  40   2      345.88      342.34     26.50 o
   4  40   2      196.80      203.26     14.85 o
   6  40   2       15.12       28.26     14.99 o
   1  41   2       50.97       45.51     10.86 o
   3  41   2       54.87       65.93     16.26 o
   5  41   2        8.26        6.40      8.88 o
   0  42   2      204.00      200.27     22.76 o
   2  42   2       52.08       66.41     11.85 o
   4  42   2       63.40       78.17     17.83 o
   1  43   2       60.36       63.43     21.97 o
   3  43   2      104.08      128.52     20.51 o
   0  44   2       74.89       69.52     18.20 o
   2   1   3     6674.39     7228.29     61.99 o
   4   1   3     1280.96     1376.84     18.98 o
   6   1   3      311.35      258.47      7.16 o
   8   1   3      456.62      442.90     12.78 o
  10   1   3       39.01       44.12     13.28 o
  12   1   3       70.36      101.46      9.18 o
  14   1   3       21.20       18.57      7.46 o
   1   2   3     2160.58     2442.92     22.74 o
   3   2   3      816.41      777.93     13.37 o
   5   2   3     2925.22     2873.05     37.30 o
   7   2   3     1724.63     1703.03     25.76 o
   9   2   3       35.72       49.20      6.01 o
  11   2   3        2.88       -2.70      5.06 o
  13   2   3       58.51       57.59      8.49 o
   2   3   3     1868.09     1946.88     20.42 o
   4   3   3     2525.12     2801.55     37.23 o
   6   3   3      279.26      267.91      7.33 o
   8   3   3      171.24      162.98      8.32 o
  10   3   3        4.95       -2.34      5.82 o
  12   3   3       32.67       27.39      6.96 o
  14   3   3        3.30       11.76      7.34 o
   1   4   3     3638.37     3627.57     32.47 o
   3   4   3    10102.09    10680.24    110.76 o
   5   4   3      978.63     1031.61     11.59 o
   7   4   3      104.19      114.28      6.11 o
   9   4   3      110.97      120.70      7.97 o
  11   4   3       20.36       18.83     10.07 o
  13   4   3       16.40        9.59      6.87 o
   2   5   3       18.55       22.95      2.09 o
   4   5   3     1063.28     1150.09     18.01 o
   6   5   3      414.83      356.68      8.62 o
   8   5   3      409.44      405.99     11.11 o
  10   5   3      226.83      220.09     10.90 o
  12   5   3       47.45       49.41      7.71 o
   1   6   3    12476.47    13393.73    122.39 o
   3   6   3     6579.28     6877.72     64.30 o
   5   6   3     2076.81     1905.33     19.91 o
   7   6   3     1362.69     1404.56     22.50 o
   9   6   3      247.23      219.60      9.14 o
  11   6   3       35.16       32.51      7.31 o
  13   6   3       18.20       11.20      7.12 o
   2   7   3     1122.27     1200.67     13.00 o
   4   7   3      558.46      629.62      8.07 o
   6   7   3       25.71       24.64      3.87 o
   8   7   3      675.41      646.06     14.33 o
  10   7   3      153.30      162.26      8.59 o
  12   7   3       97.27      101.72      9.36 o
   1   8   3      385.35      346.65      5.72 o
   3   8   3     1871.92     1903.75     20.79 o
   5   8   3      917.58      922.52     11.38 o
   7   8   3       65.35       72.12      6.63 o
   9   8   3      116.60      122.95      7.41 o
  11   8   3       46.22       52.08     16.82 o
  13   8   3       21.23       34.29      8.80 o
   2   9   3       91.74      105.52      4.37 o
   4   9   3     1094.10     1147.68     11.91 o
   6   9   3       99.53       93.63      3.79 o
   8   9   3      136.52      122.78      6.91 o
  10   9   3      107.38       91.40      8.33 o
  12   9   3      124.66      164.21     11.10 o
   1  10   3     1183.00     1287.16     13.65 o
   3  10   3      629.92      731.38      8.47 o
   5  10   3      555.75      603.45      8.87 o
   7  10   3       70.98       74.77      4.23 o
   9  10   3      267.71      232.88      9.50 o
  11  10   3      101.89       91.57      7.62 o
  13  10   3        1.78       -6.21      6.21 o
   2  11   3      707.13      762.05      8.14 o
   4  11   3      847.13      902.65     10.21 o
   6  11   3      199.33      186.00     10.49 o
   8  11   3        2.67       -3.36      3.97 o
  10  11   3       38.91       18.96      5.43 o
  12  11   3       67.45       82.08     11.82 o
   1  12   3      281.19      285.03      7.39 o
   3  12   3     1643.02     1670.60     18.01 o
   5  12   3      107.91      123.46      3.96 o
   7  12   3       51.61       71.33      5.52 o
   9  12   3      134.87      147.08      8.09 o
  11  12   3       36.56       30.27      6.37 o
  13  12   3       53.61       73.94     26.55 o
   2  13   3      399.49      418.21      6.55 o
   4  13   3      262.97      291.57      6.07 o
   6  13   3      122.81      124.71      5.61 o
   8  13   3      197.89      200.66      8.81 o
  10  13   3       24.57       18.13      5.56 o
  12  13   3       12.99       17.43      6.82 o
   1  14   3     3982.20     3772.31     99.63 o
   3  14   3     1873.96     1841.90     23.20 o
   5  14   3     1849.72     1724.11     26.61 o
   7  14   3      257.78      264.04      9.68 o
   9  14   3      163.33      171.89      9.01 o
  11  14   3      148.25      170.19      9.60 o
  13  14   3       81.65      107.26     16.75 o
   2  15   3     1340.62     1512.72     23.08 o
   4  15   3       11.48        8.67      4.33 o
   6  15   3       32.43       24.24      4.54 o
   8  15   3      168.77      182.45      8.84 o
  10  15   3       71.16       68.47      7.04 o
  12  15   3       11.19       23.20      7.19 o
   1  16   3     3267.15     3260.63     54.33 o
   3  16   3     1481.16     1419.76     23.38 o
   5  16   3      269.19      269.68     10.42 o
   7  16   3      402.53      393.06     11.63 o
   9  16   3      176.76      190.26     12.05 o
  11  16   3       52.48       59.91      7.33 o
  13  16   3       19.91       33.13     10.29 o
   2  17   3      856.29      840.81     13.39 o
   4  17   3      396.52      417.22     13.82 o
   6  17   3       44.78       43.05      5.26 o
   8  17   3       96.88      115.58      7.55 o
  10  17   3      145.86      136.11     11.89 o
  12  17   3       24.98       17.62     12.64 o
   1  18   3     3807.51     3869.06     43.61 o
   3  18   3     1584.71     1561.57     21.69 o
   5  18   3     1045.26      965.32     18.36 o
   7  18   3      348.56      308.26     10.87 o
   9  18   3      177.24      173.34      9.39 o
  11  18   3       74.19       79.27      7.88 o
   2  19   3      108.32      114.42      6.15 o
   4  19   3      313.64      325.68     16.48 o
   6  19   3      104.14      106.88      7.10 o
   8  19   3       43.99       43.61      6.16 o
  10  19   3       52.70       71.11      7.56 o
  12  19   3        1.35       -3.51      7.42 o
   1  20   3      138.37      153.14      7.21 o
   3  20   3      964.60      987.87     22.16 o
   5  20   3      208.75      195.83      8.69 o
   7  20   3      341.69      296.75     10.91 o
   9  20   3        9.63       16.62      5.80 o
  11  20   3        6.26        1.22      6.10 o
   2  21   3      207.53      195.57      9.81 o
   4  21   3      561.59      536.80     15.88 o
   6  21   3      101.09       94.02      7.06 o
   8  21   3       86.71       80.51     11.73 o
  10  21   3       21.52       19.08      6.31 o
  12  21   3        5.72        1.77      7.26 o
   1  22   3     1688.65     1590.89     26.05 o
   3  22   3       19.72       11.42      6.71 o
   5  22   3       97.81       87.96      7.15 o
   7  22   3      261.63      260.33     10.81 o
   9  22   3       35.24       35.10      6.68 o
  11  22   3        8.10       19.15      6.69 o
   2  23   3      912.99      913.22     18.08 o
   4  23   3       82.40       75.40      6.81 o
   6  23   3      125.43      112.50     16.88 o
   8  23   3        3.19       -0.74      5.10 o
  10  23   3       19.85       14.76      6.22 o
   1  24   3      222.70      206.86      9.07 o
   3  24   3      992.75      943.62     22.84 o
   5  24   3      494.82      502.15     15.81 o
   7  24   3       77.40      108.12      8.22 o
   9  24   3      181.00      206.51     10.89 o
  11  24   3       14.16        8.05      6.55 o
   2  25   3       44.98       38.43      5.60 o
   4  25   3      546.42      536.26     16.60 o
   6  25   3      203.29      195.10     13.92 o
   8  25   3       71.32       80.35     10.32 o
  10  25   3       19.44       38.25      8.89 o
   1  26   3     1733.54     1671.18     27.84 o
   3  26   3     1131.72     1055.43     24.96 o
   5  26   3      220.65      226.48     11.34 o
   7  26   3      267.00      258.96     11.63 o
   9  26   3       42.81       51.50      7.45 o
  11  26   3       37.92       46.63      7.94 o
   2  27   3      265.50      264.26     10.46 o
   4  27   3      201.93      194.33     10.97 o
   6  27   3      108.21      122.88     16.37 o
   8  27   3       97.07      114.31     12.55 o
  10  27   3       25.75       36.70      7.50 o
   1  28   3      744.20      768.98     15.25 o
   3  28   3      175.07      173.84      8.76 o
   5  28   3      127.71      140.32      8.91 o
   7  28   3       76.90       81.10      8.23 o
   9  28   3       14.87       24.83      6.89 o
   2  29   3      269.95      266.61     10.86 o
   4  29   3       73.80       76.07      8.42 o
   6  29   3      138.14      139.85     12.69 o
   8  29   3       25.83       32.47      7.08 o
  10  29   3       19.13       21.60     11.05 o
   1  30   3      220.58      217.35      8.93 o
   3  30   3       97.71       97.05     11.66 o
   5  30   3      142.76      150.09     12.90 o
   7  30   3       91.56       68.45     10.99 o
   9  30   3       10.35        5.15      6.54 o
   2  31   3       33.84       18.86      5.61 o
   4  31   3       25.16       25.25      7.12 o
   6  31   3       69.28       55.80     17.45 o
   8  31   3       15.08       11.24      9.18 o
   1  32   3      184.31      166.85      8.09 o
   3  32   3      239.80      253.41     10.89 o
   5  32   3       43.31       38.98     10.07 o
   7  32   3       27.26       14.73     10.07 o
   9  32   3        4.00        1.94      9.50 o
   2  33   3        9.55        5.76      5.45 o
   4  33   3       36.03       56.95     17.15 o
   6  33   3       73.71       65.38     11.24 o
   8  33   3       18.44       15.05     10.04 o
   1  34   3      335.44      308.47     10.67 o
   3  34   3      122.55      140.23     11.53 o
   5  34   3      102.67      118.01     14.99 o
   7  34   3       43.50       59.11     11.74 o
   2  35   3       46.42       41.81      8.78 o
   4  35   3       33.40       39.95      9.10 o
   6  35   3      101.67      144.50     27.26 o
   8  35   3       16.79       20.34     10.29 o
   1  36   3      253.10      248.60     11.64 o
   3  36   3      104.30       95.70     10.63 o
   5  36   3      105.35      117.99     10.85 o
   7  36   3       84.45       89.78     13.23 o
   2  37   3        1.35       -3.64      7.29 o
   4  37   3       52.96       56.81     10.04 o
   6  37   3       13.80        8.70      9.95 o
   1  38   3      209.88      236.31     12.05 o
   3  38   3      163.37      184.18     13.71 o
   5  38   3       96.29      113.63     10.99 o
   2  39   3       84.17      103.48      9.57 o
   4  39   3        3.82        1.78     12.45 o
   6  39   3       20.60       14.27     10.92 o
   1  40   3       40.10       54.92     21.03 o
   3  40   3       39.04       50.28     10.08 o
   5  40   3        5.62       -4.21      9.06 o
   2  41   3       18.07       14.35      9.03 o
   4  41   3       25.70       30.08      9.65 o
   1  42   3        8.16       -1.82      8.46 o
   3  42   3       21.85       22.68      9.89 o
   0   0   4    16174.77    15524.19    224.70 o
   2   0   4     6096.18     6284.74     78.54 o
   4   0   4      884.02      875.66     15.81 o
   8   0   4      134.33      137.81      6.42 o
  10   0   4       80.92       76.68      7.91 o
  12   0   4      118.43      162.85     12.01 o
   1   1   4      104.14      100.14      3.72 o
   3   1   4       79.49       61.63      4.60 o
   5   1   4      264.28      261.60      9.41 o
   9   1   4      103.17      100.66      5.46 o
  11   1   4       10.14       10.73      4.33 o
  13   1   4       14.59       15.10      5.33 o
   0   2   4     2424.20     2254.85     31.84 o
   2   2   4     5262.06     5279.42     46.97 o
   4   2   4     3756.18     3731.20     42.77 o
   6   2   4      189.60      188.38     17.91 o
   8   2   4      220.24      214.62      5.64 o
  10   2   4      185.80      187.31      8.88 o
  12   2   4       22.71       27.92      5.85 o
   1   3   4      765.44      758.15     10.21 o
   3   3   4     1187.08     1113.33     14.63 o
   5   3   4     1594.33     1607.21     21.81 o
   7   3   4       87.83       81.54     14.77 o
   9   3   4      140.77      135.58      6.14 o
  11   3   4       14.43       16.95      4.53 o
  13   3   4        3.90       -2.68      6.71 o
   0   4   4     1292.89     1320.62     21.03 o
   2   4   4     1113.90     1196.94     15.45 o
   4   4   4      558.42      563.11      9.20 o
   6   4   4      560.07      566.60     27.96 o
   8   4   4      408.04      404.24      8.27 o
  10   4   4       12.23        9.33      3.92 o
  12   4   4        1.67       -4.74      4.74 o
   1   5   4     1353.71     1426.74     15.82 o
   3   5   4      581.35      584.72      8.38 o
   5   5   4      299.14      346.68      9.71 o
   7   5   4      487.39      470.22     27.57 o
   9   5   4       85.76       80.99      4.93 o
  11   5   4       22.15       27.38      5.67 o
  13   5   4        8.20        5.29      7.08 o
   0   6   4      119.78      124.38      8.26 o
   2   6   4       17.98       23.37      2.96 o
   4   6   4      180.00      168.64     11.98 o
   6   6   4      450.13      438.55     14.54 o
   8   6   4      285.75      303.96      7.31 o
  10   6   4       18.66       22.91      4.40 o
  12   6   4       10.37       12.95      4.88 o
   1   7   4     1294.59     1274.18     16.21 o
   3   7   4     1201.66     1269.68     14.32 o
   5   7   4       42.30       40.49      3.68 o
   7   7   4       66.30       51.10     12.53 o
   9   7   4        9.38       11.26      3.31 o
  11   7   4       36.34       41.95      5.43 o
  13   7   4        2.13        0.67      6.86 o
   0   8   4     4184.67     4059.45     66.47 o
   2   8   4      449.41      406.16      8.11 o
   4   8   4      113.81      117.93      5.46 o
   6   8   4      390.81      422.71     10.28 o
   8   8   4      164.49      174.81     10.46 o
  10   8   4       50.67       44.14      4.84 o
  12   8   4       39.02       37.10      5.77 o
   1   9   4      449.67      514.07      9.14 o
   3   9   4      203.24      226.86      5.30 o
   5   9   4      339.10      347.02      9.45 o
   7   9   4      103.72       92.86      7.82 o
   9   9   4        0.35       -2.63      4.74 o
  11   9   4       11.15        5.46     10.37 o
  13   9   4       17.99       20.58      8.13 o
   0  10   4     2383.24     2242.13     41.22 o
   2  10   4     2761.71     2676.36     23.62 o
   4  10   4      552.03      540.68     10.45 o
   6  10   4      263.47      270.90      8.62 o
   8  10   4      316.02      274.79      7.21 o
  10  10   4       12.31       20.15      7.21 o
  12  10   4       15.09        6.28      5.27 o
   1  11   4      104.92      114.05      6.57 o
   3  11   4       29.89       40.21      6.27 o
   5  11   4       24.84       29.21      4.19 o
   7  11   4      184.21      168.59      5.96 o
   9  11   4        1.80        1.76      3.37 o
  11  11   4       37.98       28.93      5.09 o
  13  11   4        5.29        4.40      7.31 o
   0  12   4     1545.68     1486.34     39.29 o
   2  12   4      751.34      768.18     11.72 o
   4  12   4      965.66     1027.48     14.02 o
   6  12   4      166.05      171.41      7.09 o
   8  12   4       49.98       59.50      4.50 o
  10  12   4       46.45       47.84      5.28 o
  12  12   4       29.64       49.51     11.67 o
   1  13   4      138.27      126.34      3.84 o
   3  13   4      133.77      134.83      4.34 o
   5  13   4       55.86       65.70      7.05 o
   7  13   4      379.18      373.39     30.69 o
   9  13   4       61.12       66.22      5.33 o
  11  13   4       15.30       19.95      4.96 o
   0  14   4      180.85      165.69     11.27 o
   2  14   4      210.63      221.71      6.46 o
   4  14   4       55.24       42.78      3.78 o
   6  14   4       46.08       48.91      6.16 o
   8  14   4       27.46       23.20      3.91 o
  10  14   4       53.28       51.34      5.43 o
  12  14   4       49.88       81.32     14.28 o
   1  15   4        6.86        4.95      2.17 o
   3  15   4       47.44       60.59      5.25 o
   5  15   4       73.17       72.77      4.22 o
   7  15   4      101.74       97.81      7.35 o
   9  15   4      228.25      241.22      8.79 o
  11  15   4        1.10        2.35      6.05 o
   0  16   4     2097.87     2067.63     25.47 o
   2  16   4      324.44      340.94      6.62 o
   4  16   4      178.23      167.69      4.55 o
   6  16   4       32.85       47.27      5.85 o
   8  16   4       17.39        8.17      5.65 o
  10  16   4       18.09       15.34      4.72 o
  12  16   4       33.66       37.82      6.57 o
   1  17   4       29.76       28.83      2.34 o
   3  17   4       61.77       62.57      3.23 o
   5  17   4      115.50      116.29      6.53 o
   7  17   4        9.95       13.96      5.43 o
   9  17   4       66.54       71.97     10.78 o
  11  17   4        2.77       -1.43      4.70 o
   0  18   4      961.76      899.40     16.78 o
   2  18   4     1077.78     1060.96     14.18 o
   4  18   4      988.24      983.22     14.89 o
   6  18   4      120.47      125.18      8.43 o
   8  18   4      251.69      291.29      9.69 o
  10  18   4       50.75       67.03      6.38 o
  12  18   4        4.85       -5.40      5.40 o
   1  19   4      566.70      555.42      8.70 o
   3  19   4      111.53      108.88      4.65 o
   5  19   4      544.10      508.91     12.94 o
   7  19   4       65.23       96.67     10.48 o
   9  19   4       30.15       27.19      8.18 o
  11  19   4       20.05       15.13      5.66 o
   0  20   4       11.28       12.55      4.30 o
   2  20   4      105.77      109.86      5.91 o
   4  20   4      486.29      486.48     14.79 o
   6  20   4      581.69      583.96     17.61 o
   8  20   4      167.24      179.98     11.05 o
  10  20   4        5.02        3.09      5.49 o
   1  21   4      452.36      483.61      9.69 o
   3  21   4      460.38      432.40     10.81 o
   5  21   4      184.00      177.96      8.49 o
   7  21   4       72.37       66.27      8.01 o
   9  21   4       35.13       35.87     10.65 o
  11  21   4       32.49       36.55      6.34 o
   0  22   4     3043.34     3064.52     52.62 o
   2  22   4     1703.92     1691.11     24.62 o
   4  22   4      407.60      401.74     10.60 o
   6  22   4      136.93      134.35      9.68 o
   8  22   4       18.97       19.70      6.83 o
  10  22   4        1.30       -1.66      4.83 o
   1  23   4      564.79      550.70     11.82 o
   3  23   4      202.36      203.49      8.20 o
   5  23   4       98.89      111.01      7.48 o
   7  23   4       12.48       16.03      6.48 o
   9  23   4       56.83       65.51      9.70 o
  11  23   4       49.61       65.81      7.87 o
   0  24   4      466.47      453.84     15.45 o
   2  24   4      176.59      164.06      8.79 o
   4  24   4      306.25      310.44      9.95 o
   6  24   4       56.78       67.64     14.13 o
   8  24   4       37.65       43.07      8.11 o
  10  24   4       41.33       64.66      9.36 o
   1  25   4      689.86      638.71     13.17 o
   3  25   4      278.91      256.25      9.22 o
   5  25   4        6.04        5.14      5.25 o
   7  25   4        3.41        1.47      6.42 o
   9  25   4       24.62       37.79     11.86 o
   0  26   4      224.89      236.69     12.31 o
   2  26   4       67.31       62.37     11.18 o
   4  26   4       78.27       83.63      6.64 o
   6  26   4      147.30      146.83     11.35 o
   8  26   4       49.79       53.55     25.81 o
  10  26   4       11.77       16.62     17.60 o
   1  27   4       74.86       85.96      6.13 o
   3  27   4      118.37      127.04      7.43 o
   5  27   4       15.61       20.87      5.90 o
   7  27   4        1.12       -0.12      8.46 o
   9  27   4        3.76        1.97      7.23 o
   0  28   4      624.16      595.10     40.32 o
   2  28   4      211.05      200.38      8.33 o
   4  28   4      175.02      182.70      8.81 o
   6  28   4      560.43      595.15     25.06 o
   8  28   4       79.91       94.74     10.68 o
  10  28   4       31.04       20.86      8.53 o
   1  29   4       35.20       35.44      5.35 o
   3  29   4       50.84       57.79      6.38 o
   5  29   4       11.19        5.54      5.27 o
   7  29   4       36.37       46.92      9.29 o
   9  29   4       21.59       29.90      9.62 o
   0  30   4      149.54      150.18     10.78 o
   2  30   4      168.12      153.75      8.28 o
   4  30   4      285.43      281.30     10.50 o
   6  30   4       28.13       21.47      8.50 o
   8  30   4       24.10       24.85      8.82 o
   1  31   4       14.04       14.29      4.82 o
   3  31   4       22.64       15.97      5.51 o
   5  31   4       26.41       28.77      9.63 o
   7  31   4        5.66        7.31      7.96 o
   9  31   4       43.03       54.98     10.35 o
   0  32   4      264.29      255.43     13.76 o
   2  32   4      304.09      297.43     10.40 o
   4  32   4       42.05       48.98      6.44 o
   6  32   4       40.89       32.53      9.15 o
   8  32   4       12.67       11.39      9.84 o
   1  33   4       67.74       73.24      9.75 o
   3  33   4       15.02       18.64      5.78 o
   5  33   4       26.77       32.64      7.54 o
   7  33   4        3.74       -7.53      7.53 o
   0  34   4       19.91       19.11      7.45 o
   2  34   4       28.13       43.43      7.90 o
   4  34   4      134.87      133.56     10.45 o
   6  34   4       18.12       18.59      7.59 o
   1  35   4        4.62        2.60      4.87 o
   3  35   4       11.47        0.35      7.49 o
   5  35   4        1.98        1.67      6.73 o
   7  35   4        3.45       14.93      7.72 o
   0  36   4        0.67       -0.19      7.46 o
   2  36   4        2.48        4.29      5.96 o
   4  36   4       50.92       56.50      8.96 o
   6  36   4       46.27       48.58      9.03 o
   1  37   4        4.04        2.32      6.56 o
   3  37   4        4.34        2.90      5.99 o
   5  37   4       27.02       27.84     13.81 o
   0  38   4      185.62      187.84     13.62 o
   2  38   4      166.79      169.40     10.85 o
   4  38   4       44.90       45.43     19.23 o
   1  39   4       14.35       18.09      6.89 o
   3  39   4        5.56       11.13      8.58 o
   0  40   4       54.09       51.54     13.87 o
   2  40   4       77.74       84.36      9.22 o
   1  41   4       27.70       44.39      9.49 o
   2   1   5      426.60      460.90      9.32 o
   4   1   5      227.12      253.29      9.75 o
   6   1   5      488.95      436.67     19.32 o
   1   2   5      743.81      795.66     11.51 o
   3   2   5       68.27       75.81      5.30 o
   5   2   5     2343.11     2304.08     33.84 o
   7   2   5      892.29      909.30     31.28 o
   2   3   5      247.17      236.63     10.04 o
   4   3   5      703.55      734.92     16.39 o
   6   3   5      962.93      951.69     19.76 o
   8   3   5        2.34       -2.98      6.94 o
   1   4   5     1744.33     1601.26     18.35 o
   3   4   5     3497.81     3524.81     37.72 o
   5   4   5      184.05      159.54     12.24 o
   7   4   5        6.92        4.72     13.76 o
   9   4   5       11.45        9.32      7.76 o
   2   5   5       62.17       63.84      4.49 o
   4   5   5      332.87      349.77      9.60 o
   6   5   5      736.50      690.88     18.47 o
   8   5   5       72.82       79.00      8.65 o
   1   6   5     6220.70     6209.08     61.36 o
   3   6   5     1745.24     1755.02     21.83 o
   5   6   5     2501.91     2478.03     27.67 o
   7   6   5      581.36      626.63     27.95 o
   9   6   5       68.89       56.57      8.95 o
   2   7   5      236.01      251.70      7.27 o
   4   7   5      226.60      242.31      7.35 o
   6   7   5       68.44       72.86      6.62 o
   8   7   5      186.39      184.69     11.68 o
   1   8   5       31.88       40.47      4.04 o
   3   8   5     1101.28     1080.69     22.40 o
   5   8   5      199.80      212.77      7.81 o
   7   8   5       40.22       35.17      7.15 o
   9   8   5       63.79       41.10     14.99 o
   2   9   5        6.98        0.89      3.08 o
   4   9   5      149.92      130.47      6.19 o
   6   9   5       20.89       27.86      4.86 o
   8   9   5       35.24       36.68      7.33 o
  10   9   5        2.85      -13.42     13.42 o
   1  10   5      599.44      621.15     11.22 o
   3  10   5      127.28      124.54      5.65 o
   5  10   5      140.54      131.77      6.58 o
   7  10   5        7.61        7.59      5.58 o
   9  10   5      230.76      237.47     24.40 o
  11  10   5       25.87      -14.17     14.17 o
   2  11   5      195.91      182.60      6.44 o
   4  11   5      290.34      289.55      6.51 o
   6  11   5      165.46      154.96      7.90 o
   8  11   5        1.12       11.11     13.12 o
  10  11   5        8.47      -10.74     13.65 o
   1  12   5       57.84       67.55      7.55 o
   3  12   5      840.89      864.57     13.85 o
   5  12   5       52.15       50.29      9.35 o
   7  12   5       26.55       44.08     14.54 o
   9  12   5      226.97      285.15     25.37 o
  11  12   5       24.69      -10.66     15.51 o
   2  13   5      100.50       95.95      6.61 o
   4  13   5      118.68      127.38      7.97 o
   6  13   5      180.38      172.17     11.09 o
   8  13   5      118.75      132.94     19.69 o
  10  13   5       42.73       44.90     17.00 o
  12  13   5        2.83      -14.99     16.33 o
   1  14   5     2135.73     2068.84     29.34 o
   3  14   5      905.23      873.74     13.16 o
   5  14   5      995.34      976.86     16.49 o
   7  14   5      169.41      164.53     20.52 o
   9  14   5       26.87       14.99     15.06 o
  11  14   5      289.03      309.96     29.03 o
   2  15   5      257.34      259.92      9.72 o
   4  15   5       40.37       34.37      4.01 o
   6  15   5      150.64      138.57     10.67 o
   8  15   5       57.02       28.72     14.32 o
  10  15   5       56.24       66.08     18.05 o
  12  15   5       10.91       -8.28     15.66 o
   1  16   5     1753.17     1676.76     25.84 o
   3  16   5      418.83      414.13      9.06 o
   5  16   5      184.69      183.05      8.57 o
   7  16   5      153.45      174.29     21.34 o
   9  16   5       36.78       26.63     15.81 o
  11  16   5      145.22      183.52     24.77 o
   2  17   5      281.11      269.57     11.64 o
   4  17   5       72.95       64.01      6.28 o
   6  17   5       25.61       25.64      7.47 o
   8  17   5       18.26       18.87     14.99 o
  10  17   5       87.90       95.78     20.29 o
   1  18   5     1775.65     1656.78     39.74 o
   3  18   5     1318.29     1286.61     18.42 o
   5  18   5      338.55      324.77     10.99 o
   7  18   5       81.35       95.93     18.42 o
   9  18   5       47.22       32.59     15.36 o
  11  18   5      120.54      165.16     24.09 o
   2  19   5       33.09       42.52      4.19 o
   4  19   5       94.25      104.54      7.22 o
   6  19   5       14.71       11.44      7.54 o
   8  19   5        0.77       -8.65     12.16 o
  10  19   5       20.21        4.33     14.92 o
   1  20   5       65.70       68.47      5.00 o
   3  20   5      637.57      633.21     12.41 o
   5  20   5       32.15       30.81      5.96 o
   7  20   5       24.25       10.66     14.54 o
   9  20   5       12.47      -13.35     13.35 o
  11  20   5       11.65      -11.11     14.99 o
   2  21   5      276.20      283.87      8.82 o
   4  21   5      254.61      235.97     10.08 o
   6  21   5       92.44       83.52      8.59 o
   8  21   5       24.58       16.85     13.95 o
  10  21   5        1.32      -14.47     14.47 o
   1  22   5     1094.05     1064.50     26.92 o
   3  22   5      117.51      120.71      7.90 o
   5  22   5       71.38       79.23      7.32 o
   7  22   5      122.11      143.01     20.81 o
   9  22   5        9.30       22.82     16.26 o
   2  23   5      373.63      366.41      9.90 o
   4  23   5      146.28      143.46      8.70 o
   6  23   5       19.66       11.36      6.60 o
   8  23   5        4.57       13.12     15.66 o
  10  23   5        3.77       17.90     17.00 o
   1  24   5      110.43      108.52      4.84 o
   3  24   5      785.10      774.50     14.85 o
   5  24   5      100.10      102.10      7.82 o
   7  24   5      111.45      165.01     23.20 o
   9  24   5       73.39       97.71     19.91 o
   2  25   5        4.20        4.56      3.03 o
   4  25   5       34.51       34.39      6.66 o
   6  25   5       49.72       52.07      8.66 o
   8  25   5       85.08      103.16     21.26 o
  10  25   5       24.04       35.35     18.72 o
   1  26   5     1134.60     1085.29     15.37 o
   3  26   5      573.53      574.09     10.22 o
   5  26   5      318.92      325.82     12.28 o
   7  26   5       88.21       84.36     21.37 o
   9  26   5      105.12      124.20     22.15 o
   2  27   5       90.99       92.67      5.24 o
   4  27   5       19.29       11.38      3.72 o
   6  27   5       34.70       27.98      8.65 o
   8  27   5      171.22      185.11     24.62 o
   1  28   5      432.36      454.37      9.85 o
   3  28   5      154.71      155.19      6.19 o
   5  28   5       26.32       20.58      6.57 o
   7  28   5        7.04        0.18      9.78 o
   9  28   5       47.49       44.23     19.76 o
   2  29   5       61.64       58.00      4.89 o
   4  29   5       25.30       24.54      5.21 o
   6  29   5       37.00       41.30      8.68 o
   8  29   5      109.13      110.30     14.55 o
   1  30   5       42.21       45.39      4.76 o
   3  30   5      108.08      114.47      6.09 o
   5  30   5       81.85       81.78      8.45 o
   7  30   5       82.00       80.41     13.33 o
   2  31   5       10.16        4.25      4.71 o
   4  31   5       37.81       38.26      5.65 o
   6  31   5        8.38        3.11      8.63 o
   8  31   5       42.06       26.44     11.57 o
   1  32   5      133.80      133.22      6.63 o
   3  32   5      234.01      263.69      8.89 o
   5  32   5        9.42        9.06      9.85 o
   7  32   5       12.89       26.10     11.31 o
   2  33   5       25.47       23.34      4.82 o
   4  33   5       38.08       47.99      5.58 o
   6  33   5       21.83        9.35     10.21 o
   1  34   5      180.20      190.94      7.84 o
   3  34   5       45.94       43.78      5.59 o
   5  34   5       91.69      109.20     14.51 o
   2  35   5       72.46       94.63      6.74 o
   4  35   5       19.32       22.81      5.76 o
   6  35   5       29.29       39.92     12.53 o
   1  36   5      112.85      111.33      6.86 o
   3  36   5       39.30       31.82      6.31 o
   5  36   5       92.58      119.46     11.55 o
   2  37   5        4.67       -5.20      5.20 o
   4  37   5       33.23       40.44      8.97 o
   1  38   5      136.20      151.71      7.75 o
   3  38   5      175.29      207.91     10.41 o
   2  39   5       24.71       26.48      6.80 o
   0   0   6      584.47      575.80     24.60 o
   2   0   6      570.20      546.21     17.10 o
   4   0   6     1028.47     1019.50     34.75 o
   6   0   6      194.00      130.74     13.81 o
   8   0   6       17.72       32.22     11.04 o
  10   0   6      111.22      106.15     14.62 o
   1   1   6       85.43       81.41      5.15 o
   3   1   6       73.02       65.42      6.71 o
   5   1   6      178.61      181.33     15.67 o
   7   1   6       15.91        9.18      6.43 o
   9   1   6       18.28       22.56      9.36 o
  11   1   6        9.86       14.91     12.16 o
   0   2   6      868.42      866.47     18.44 o
   2   2   6      488.44      480.56     10.46 o
   4   2   6     1655.37     1636.37     52.24 o
   6   2   6       85.66      105.78      9.07 o
   8   2   6       20.29       10.31      6.91 o
  10   2   6      165.47      187.59     20.74 o
  12   2   6        4.38      -10.51     11.86 o
   1   3   6      155.16      157.60      9.02 o
   3   3   6      723.58      691.51     14.42 o
   5   3   6      732.14      733.39     17.80 o
   7   3   6       82.83       71.71     12.87 o
   9   3   6       20.74       28.26      7.57 o
  11   3   6       15.66       10.74     11.11 o
   0   4   6      464.57      505.93     13.65 o
   2   4   6      118.70      130.76      6.19 o
   4   4   6      614.50      574.55     18.83 o
   6   4   6       51.19       55.23     14.39 o
   8   4   6       37.32       45.79      7.88 o
  10   4   6       34.02       21.78     12.23 o
  12   4   6       10.08       17.30     12.68 o
   1   5   6      312.48      309.88      7.72 o
   3   5   6      179.79      188.02      7.28 o
   5   5   6       31.25       30.06      6.27 o
   7   5   6      187.07      164.88      9.59 o
   9   5   6       12.43        9.33      8.69 o
  11   5   6       16.14       -0.97     11.93 o
   0   6   6       49.61       47.95      6.05 o
   2   6   6       69.85       67.05      5.52 o
   4   6   6      217.98      187.93      8.06 o
   6   6   6       25.69       27.00      6.04 o
   8   6   6       55.60       62.38      7.60 o
  10   6   6        4.55       -9.84     10.22 o
   1   7   6      835.98      815.60     14.55 o
   3   7   6      228.70      234.87      7.93 o
   5   7   6       26.77       23.85      4.84 o
   7   7   6       16.72       13.41      5.85 o
   9   7   6       21.58       25.58     19.09 o
   0   8   6     1232.58     1191.43     22.51 o
   2   8   6      162.09      169.56      9.69 o
   4   8   6       45.65       57.34      5.55 o
   6   8   6       26.95        7.54      6.17 o
   8   8   6        5.80       -0.02      7.78 o
  10   8   6        7.85       14.17     11.78 o
   1   9   6      383.00      401.66      9.90 o
   3   9   6      103.26       92.47      5.65 o
   5   9   6       91.11      100.79      8.15 o
   7   9   6       59.16       62.27      8.01 o
   9   9   6        1.90        1.78      8.38 o
   0  10   6      616.55      636.47     24.30 o
   2  10   6      461.97      449.40     10.77 o
   4  10   6      116.76      118.60      6.09 o
   6  10   6      201.41      207.42     10.06 o
   8  10   6       44.02       49.05      9.92 o
  10  10   6        5.43      -10.59     15.36 o
   1  11   6       20.91       19.53      5.06 o
   3  11   6       15.40        9.88      3.95 o
   5  11   6       23.85       21.95      4.85 o
   7  11   6      166.32      161.71     13.44 o
   9  11   6        6.71       -9.75     12.49 o
   0  12   6      229.78      236.09     20.90 o
   2  12   6      204.81      198.98      7.36 o
   4  12   6      304.95      293.33      8.62 o
   6  12   6       51.82       32.47      8.79 o
   8  12   6       18.73       -1.87      8.67 o
  10  12   6       43.93       33.49     18.57 o
   1  13   6       21.52       18.29      5.14 o
   3  13   6       43.17       45.33      4.76 o
   5  13   6       74.82       65.19      7.59 o
   7  13   6      278.69      242.27     15.93 o
   9  13   6       22.13       26.19     14.92 o
  11  13   6        4.13        6.19     18.12 o
   0  14   6       70.44       79.23      9.59 o
   2  14   6       12.82       15.31      5.10 o
   4  14   6        6.94       -1.42      3.56 o
   6  14   6       15.25       15.08      8.51 o
   8  14   6       23.20       25.15     12.68 o
  10  14   6       17.49       -1.64     16.18 o
   1  15   6       14.74       14.12      5.24 o
   3  15   6        0.45        2.37      5.16 o
   5  15   6       14.21       16.90      5.39 o
   7  15   6        5.86        5.01     16.85 o
   9  15   6      184.00      205.97     16.57 o
  11  15   6        0.21      -14.91     14.91 o
   0  16   6      368.77      356.72     16.40 o
   2  16   6       72.57       79.69      7.01 o
   4  16   6      118.03      103.03      7.55 o
   6  16   6       20.46        8.75      8.64 o
   8  16   6        2.69       -8.60      9.62 o
  10  16   6        9.91       19.84     16.26 o
   1  17   6       12.62       12.77      5.45 o
   3  17   6       96.42       90.31      7.25 o
   5  17   6       36.15       27.04      5.89 o
   7  17   6        1.04       14.55     11.56 o
   9  17   6       73.43       73.20     12.87 o
   0  18   6      239.07      253.25     14.64 o
   2  18   6      195.14      207.01     10.58 o
   4  18   6      432.64      450.97     13.51 o
   6  18   6       92.67       89.10     16.04 o
   8  18   6       57.65       80.07     24.65 o
  10  18   6       61.18       61.77     12.50 o
   1  19   6      172.43      180.25      9.28 o
   3  19   6       59.77       50.79      6.49 o
   5  19   6      115.81       98.73      7.65 o
   7  19   6       24.02       38.04     10.41 o
   9  19   6        6.90        3.77      9.55 o
   0  20   6      375.15      396.86     18.36 o
   2  20   6      107.76      113.95     10.28 o
   4  20   6       88.70      108.75      8.21 o
   6  20   6       24.67       31.77     16.03 o
   8  20   6        2.28       -1.70      8.85 o
  10  20   6       13.53       19.44     11.42 o
   1  21   6      485.33      501.18     14.59 o
   3  21   6       46.10       43.29      8.13 o
   5  21   6       31.90       34.81      6.34 o
   7  21   6       40.83       74.00     11.85 o
   9  21   6        1.43        2.11     22.07 o
   0  22   6     1338.65     1371.63     35.71 o
   2  22   6      728.29      736.77     17.76 o
   4  22   6      104.46       97.03      8.11 o
   6  22   6       39.89       54.97     10.82 o
   8  22   6        7.53       22.96     10.28 o
   1  23   6      569.12      583.71     16.09 o
   3  23   6       29.47       37.99      6.90 o
   5  23   6       26.15       23.84      4.80 o
   7  23   6       13.93        9.59      9.52 o
   9  23   6       26.88       41.76     12.38 o
   0  24   6      143.71      143.10     23.84 o
   2  24   6      122.41      116.97      8.90 o
   4  24   6        4.86        2.68      3.71 o
   6  24   6       48.76       65.20     11.65 o
   8  24   6       58.09       76.41     13.19 o
   1  25   6      234.29      231.40     11.28 o
   3  25   6       41.26       34.85      6.88 o
   5  25   6        3.81        2.70      4.49 o
   7  25   6        3.00       -1.83      9.19 o
   9  25   6        3.04       -6.70     10.71 o
   0  26   6        8.96       14.78      8.51 o
   2  26   6       25.88       21.22      6.87 o
   4  26   6       25.64       30.94      4.93 o
   6  26   6       79.24       86.30     13.28 o
   8  26   6       78.43       83.54     14.00 o
   1  27   6        4.17        7.85      6.14 o
   3  27   6       76.56       78.81      8.02 o
   5  27   6        5.06       -0.21      5.58 o
   7  27   6        6.81       13.07     11.08 o
   0  28   6       82.18       82.47     12.13 o
   2  28   6      111.79      116.54     12.18 o
   4  28   6       30.92       41.64      5.37 o
   6  28   6      306.81      355.91     21.29 o
   8  28   6       65.47       84.65     13.72 o
   1  29   6        2.09       -5.53      5.53 o
   3  29   6        6.94        8.21      8.60 o
   5  29   6        2.70        0.84      5.13 o
   7  29   6       18.58       18.46     25.88 o
   0  30   6       28.99       25.91     23.79 o
   2  30   6        6.40       -1.60      7.55 o
   4  30   6       74.09       89.83      6.86 o
   6  30   6       18.61       -0.26     15.66 o
   1  31   6        4.17        0.50      6.34 o
   3  31   6        6.65       -1.77      6.32 o
   5  31   6       17.75       18.90      5.81 o
   0  32   6       83.07       89.08     12.63 o
   2  32   6      144.24      158.28     10.42 o
   4  32   6        9.08        2.35      5.22 o
   6  32   6        1.48       -7.02      7.02 o
   1  33   6       51.34       53.15      8.42 o
   3  33   6        8.51       14.60      7.20 o
   5  33   6       15.91       22.58      6.89 o
   0  34   6       55.24       29.62     11.42 o
   2  34   6        9.49        8.28      7.00 o
   4  34   6       59.92       63.18      6.93 o
   1  35   6        2.21        0.32      7.07 o
   3  35   6        4.03       -6.84      6.84 o
   0  36   6        3.64       -4.07      9.27 o
   2  36   6        0.06        7.55      7.30 o
   1  37   6        9.17       18.81      7.75 o
   2   1   7      103.85      103.49      7.89 o
   4   1   7      190.68      166.80     11.53 o
   6   1   7      189.86      177.42     34.18 o
   8   1   7       83.22       92.79     10.39 o
  10   1   7       35.94       36.47     13.50 o
   1   2   7      162.10      161.31      7.76 o
   3   2   7       13.58       17.57      6.05 o
   5   2   7      723.72      735.40     22.34 o
   7   2   7      242.34      256.92     14.39 o
   9   2   7        7.96        9.11      7.85 o
   2   3   7       61.85       61.30      6.48 o
   4   3   7       19.11       13.84      6.12 o
   6   3   7      455.28      439.65     27.90 o
   8   3   7       57.55       54.87      9.06 o
  10   3   7       14.73       18.79     12.45 o
   1   4   7      503.37      470.42     10.43 o
   3   4   7     1351.43     1364.89     23.22 o
   5   4   7       49.20       60.98      9.19 o
   7   4   7       76.34       57.56     10.11 o
   9   4   7       21.64        0.75     11.11 o
  11   4   7        1.22       -6.71     11.78 o
   2   5   7       38.73       36.13      5.13 o
   4   5   7      144.14      150.10     15.67 o
   6   5   7      292.73      261.60     12.78 o
   8   5   7       70.29       63.51      9.52 o
  10   5   7        1.85       -0.89     11.93 o
   1   6   7     1284.39     1225.84     19.34 o
   3   6   7      257.73      263.45      9.17 o
   5   6   7      873.50      852.40     20.76 o
   7   6   7       93.26       98.71      9.18 o
   9   6   7       35.34       38.56     12.98 o
   2   7   7       38.86       42.81      5.42 o
   4   7   7       58.58       67.02      6.54 o
   6   7   7       24.51       17.53      6.72 o
   8   7   7        1.10       -7.08     11.41 o
  10   7   7        4.21      -11.04     11.04 o
   1   8   7      114.22      105.39      6.57 o
   3   8   7      497.96      491.08     11.95 o
   5   8   7       36.55       34.34      7.09 o
   7   8   7       91.42       98.69     20.59 o
   9   8   7       20.80       15.59     12.38 o
   2   9   7       35.55       31.62      6.29 o
   4   9   7       73.51       72.02      6.52 o
   6   9   7       35.11       24.10      6.72 o
   8   9   7        4.11       -6.96      8.32 o
  10   9   7        5.80       -1.72     12.38 o
   1  10   7      304.10      273.41      9.37 o
   3  10   7       17.72       13.68      4.75 o
   5  10   7       85.72       96.03     10.69 o
   7  10   7       28.25       32.80      9.87 o
   9  10   7       68.88       71.04     23.57 o
   2  11   7       36.10       30.14      5.14 o
   4  11   7      113.07       95.63      9.25 o
   6  11   7       86.33       89.30     12.31 o
   8  11   7        8.90       11.41      9.78 o
  10  11   7        4.51       -8.50     12.08 o
   1  12   7       29.41       21.08      6.19 o
   3  12   7      243.63      246.16      8.80 o
   5  12   7       21.13       20.04      7.05 o
   7  12   7       14.31       17.24      9.69 o
   9  12   7      134.05      168.10     16.90 o
   2  13   7       16.91       22.35      6.17 o
   4  13   7        7.52       13.22      5.55 o
   6  13   7       92.30       82.48     11.79 o
   8  13   7       49.49       56.56     11.59 o
  10  13   7       19.13       17.05     11.66 o
   1  14   7      538.88      543.56     15.19 o
   3  14   7      257.69      278.89     11.50 o
   5  14   7      276.66      297.61     13.65 o
   7  14   7       27.86       23.73     10.60 o
   9  14   7        6.94       23.48     15.32 o
   2  15   7       83.00       83.52      7.70 o
   4  15   7      108.38      106.04      8.18 o
   6  15   7       62.13       53.31     11.56 o
   8  15   7       33.34       28.50     11.58 o
  10  15   7       31.29       17.42     30.28 o
   1  16   7      726.79      689.72     23.42 o
   3  16   7      199.79      186.75      9.92 o
   5  16   7       93.47       93.48      9.93 o
   7  16   7       66.35       84.55     12.67 o
   9  16   7       28.16       30.48     24.01 o
   2  17   7       35.41       29.45      6.68 o
   4  17   7        7.50       13.66      6.21 o
   6  17   7       12.45       -1.96      9.92 o
   8  17   7       20.85       44.72     12.60 o
   1  18   7      386.56      358.00     13.12 o
   3  18   7      425.33      413.11     13.78 o
   5  18   7       13.81        6.64      7.15 o
   7  18   7       13.10       17.96     10.21 o
   9  18   7        2.39        6.11     10.66 o
   2  19   7       27.88       23.53      6.58 o
   4  19   7        8.41        5.27      5.78 o
   6  19   7       13.06       17.94      9.95 o
   8  19   7       25.46       18.12     11.11 o
   1  20   7       16.08       14.28      7.50 o
   3  20   7      187.09      195.75     10.41 o
   5  20   7       70.81       76.71      9.78 o
   7  20   7        5.04        4.56      9.73 o
   9  20   7       15.02       28.77     11.93 o
   2  21   7      151.08      174.37     10.18 o
   4  21   7       76.36       75.02      7.84 o
   6  21   7       24.19       30.68     10.97 o
   8  21   7        2.02       -1.75     10.10 o
   1  22   7      423.02      413.46     16.99 o
   3  22   7       89.18       91.55      8.56 o
   5  22   7       95.55      109.49     11.10 o
   7  22   7        4.15      -10.32     16.33 o
   2  23   7      105.45      110.15      8.96 o
   4  23   7       47.70       38.54      7.45 o
   6  23   7        7.69       11.65     10.00 o
   8  23   7        0.57       -4.50     10.57 o
   1  24   7       28.29       27.90      7.15 o
   3  24   7      371.17      361.37     21.38 o
   5  24   7       13.72       25.97      8.96 o
   7  24   7       95.92      114.72     15.49 o
   2  25   7        9.39       13.51      6.78 o
   4  25   7       12.28       10.90      7.86 o
   6  25   7       48.11       35.77     12.16 o
   1  26   7      375.15      371.14     14.55 o
   3  26   7       92.38       96.80      9.36 o
   5  26   7       80.11       72.92     10.40 o
   7  26   7       10.61        7.91     10.55 o
   2  27   7        3.58        4.93      6.87 o
   4  27   7        7.72       13.92      6.73 o
   6  27   7       24.32       26.04     11.34 o
   1  28   7      196.43      221.52     12.09 o
   3  28   7       95.23       91.77      9.29 o
   5  28   7       18.23       24.71      8.87 o
   2  29   7       22.83       26.57      7.61 o
   4  29   7        0.01        1.06      6.82 o
   1  30   7       10.04       15.40      7.02 o
   3  30   7       26.68       26.52      7.69 o
   5  30   7       23.43       11.05      8.90 o
   2  31   7        1.91       -0.33      6.80 o
   4  31   7        8.00       11.85     11.60 o
   1  32   7       38.02       38.62      8.21 o
   3  32   7       88.09       97.73     13.64 o
   2  33   7       26.22       24.17      8.10 o
   1  34   7       65.51       82.79     11.84 o
   0   0   8      566.68      576.54     28.39 o
   2   0   8      959.37      950.53     26.74 o
   4   0   8      318.78      355.34     23.66 o
   6   0   8      206.49      211.18     19.77 o
   8   0   8       92.26       92.87     16.04 o
   1   1   8       15.01       14.53      5.57 o
   3   1   8       38.50       39.16      8.73 o
   5   1   8       61.15       64.67     13.20 o
   7   1   8        1.21        8.07      8.20 o
   9   1   8        3.07       -7.83     12.16 o
   0   2   8       49.71       63.98      9.30 o
   2   2   8       66.19       65.47      7.97 o
   4   2   8      302.58      287.10     15.02 o
   6   2   8       12.57       15.18      8.10 o
   8   2   8       13.29       20.77      9.07 o
   1   3   8       44.39       26.77      6.01 o
   3   3   8      231.67      258.41     14.80 o
   5   3   8      214.46      250.05     37.61 o
   7   3   8       17.12       19.80      8.57 o
   9   3   8       26.67       15.06     12.90 o
   0   4   8       31.12       23.39     18.42 o
   2   4   8      257.79      251.89     12.07 o
   4   4   8      161.81      151.29     30.40 o
   6   4   8       65.36       71.96     18.42 o
   8   4   8       19.17       -2.76     11.93 o
   1   5   8      153.70      146.51      8.74 o
   3   5   8       19.49       21.43      6.19 o
   5   5   8        7.93       -1.55      7.02 o
   7   5   8       40.05       20.44     13.20 o
   9   5   8       16.25       27.07     13.87 o
   0   6   8        9.71        0.40      6.25 o
   2   6   8       96.49      114.89      8.27 o
   4   6   8       39.24       43.23      8.15 o
   6   6   8       32.39       26.44      8.20 o
   8   6   8       22.01       40.50     14.02 o
   1   7   8      240.68      237.82      9.63 o
   3   7   8       61.83       71.34      7.32 o
   5   7   8        3.86        0.32      6.29 o
   7   7   8        7.48        2.76     10.81 o
   9   7   8        8.08        4.77     12.60 o
   0   8   8      265.92      260.77     27.65 o
   2   8   8       62.38       62.34      6.48 o
   4   8   8       53.98       46.29     16.32 o
   6   8   8        4.87       -0.55      9.17 o
   8   8   8       27.73       34.45     13.72 o
   1   9   8       80.44       85.66      6.88 o
   3   9   8       95.55       82.77      6.80 o
   5   9   8       30.35       50.80     10.98 o
   7   9   8       17.39       19.49     12.19 o
   9   9   8        1.47       -8.58     12.01 o
   0  10   8      239.59      230.84     23.99 o
   2  10   8      209.04      213.11      9.36 o
   4  10   8       68.30       62.03      6.56 o
   6  10   8       27.58       40.69     11.19 o
   8  10   8       13.97        0.76     10.08 o
   1  11   8        1.30        1.23      5.87 o
   3  11   8       23.24       20.34      5.60 o
   5  11   8        2.59       -0.42      9.42 o
   7  11   8       67.39       80.15     13.35 o
   9  11   8        9.14      -10.66     12.68 o
   0  12   8      101.91       98.57     11.99 o
   2  12   8       96.54       89.37      8.41 o
   4  12   8      195.52      204.44     10.90 o
   6  12   8       60.39       60.45     12.75 o
   8  12   8       24.44       22.10     11.39 o
   1  13   8        1.95       -5.78      5.78 o
   3  13   8       53.10       64.33     13.50 o
   5  13   8       28.97       30.42     10.46 o
   7  13   8       88.53       77.58     18.98 o
   0  14   8       21.09        9.01      8.99 o
   2  14   8       21.23       14.72      6.40 o
   4  14   8        4.45       -2.12      6.08 o
   6  14   8       22.27       16.10     10.28 o
   8  14   8        5.71      -10.43     10.43 o
   1  15   8       11.44       12.17      6.35 o
   3  15   8        3.67       -2.08      5.95 o
   5  15   8       52.37       51.05     11.39 o
   7  15   8        4.10       10.51     10.78 o
   0  16   8       90.10      118.06     13.47 o
   2  16   8       47.91       76.28      8.23 o
   4  16   8       29.76       27.46      6.93 o
   6  16   8        3.67        4.77     14.13 o
   8  16   8        1.62        7.75     11.37 o
   1  17   8       10.96       16.24      6.93 o
   3  17   8       33.08       28.82      7.21 o
   5  17   8       30.18       23.60     10.55 o
   7  17   8        0.67       -8.25      9.70 o
   0  18   8        2.54        1.28      8.65 o
   2  18   8       20.09       24.84      7.09 o
   4  18   8       53.59       60.61      8.26 o
   6  18   8       10.07       29.99     17.79 o
   1  19   8       53.44       68.28      8.40 o
   3  19   8       32.08       25.84      7.50 o
   5  19   8       41.56       29.79     11.11 o
   7  19   8        5.83       -0.46     10.88 o
   0  20   8      261.06      288.55     40.04 o
   2  20   8      216.32      227.82     12.00 o
   4  20   8      125.46      140.28     10.28 o
   6  20   8       61.17       56.74     12.61 o
   1  21   8      165.35      175.19     12.40 o
   3  21   8       10.15       19.50      7.16 o
   5  21   8        8.36        0.64      8.17 o
   7  21   8       14.23       23.17     11.82 o
   0  22   8      257.40      275.47     18.27 o
   2  22   8      105.71      102.94      9.90 o
   4  22   8        1.17        1.59      6.73 o
   6  22   8        0.37        7.81     17.19 o
   1  23   8      189.28      202.72     11.93 o
   3  23   8       40.38       38.35     10.23 o
   5  23   8        0.84       -6.01      7.91 o
   0  24   8      205.87      205.24     28.24 o
   2  24   8       85.98       83.18      9.43 o
   4  24   8       85.94      101.40     18.80 o
   6  24   8       24.80        3.94     11.53 o
   1  25   8       59.75       57.64      8.66 o
   3  25   8       20.97       23.50      7.74 o
   5  25   8        0.17       10.56     14.16 o
   0  26   8       71.74       81.54     13.33 o
   2  26   8       18.00       11.75      9.63 o
   4  26   8       49.93       55.86     10.44 o
   1  27   8        5.45        3.51      6.93 o
   3  27   8       14.45       24.95      7.95 o
   0  28   8       24.39       25.85     10.99 o
   2  28   8       11.42       18.23      7.66 o
   1  29   8        0.91       10.61      7.62 o
   0  30   8       42.36       24.62     16.74 o
   2   1   9      183.37      206.36     20.82 o
   4   1   9       97.39       99.91     11.65 o
   6   1   9        6.73      -13.87     13.87 o
   8   1   9       77.89       77.05     17.98 o
   1   2   9        4.67       -3.90      5.61 o
   3   2   9       17.77       23.59      8.91 o
   5   2   9       58.80       85.74     21.85 o
   7   2   9       46.08       53.33     15.66 o
   2   3   9       66.15       59.99      8.76 o
   4   3   9       39.37       24.94      8.90 o
   6   3   9       39.53       41.55     10.15 o
   8   3   9       38.64       44.00     16.11 o
   1   4   9      127.46      136.93     11.46 o
   3   4   9      369.72      371.54     18.39 o
   5   4   9        7.75       12.90      8.73 o
   7   4   9       52.20       37.74     15.51 o
   2   5   9        7.87       -3.76      6.51 o
   4   5   9       65.03       43.59      9.85 o
   6   5   9       21.32       20.81     13.65 o
   1   6   9       90.71       82.05      9.62 o
   3   6   9       65.41       82.31     12.00 o
   5   6   9       50.12       71.04     10.83 o
   7   6   9       36.62       19.76     14.10 o
   2   7   9        6.14       -0.36      6.60 o
   4   7   9        5.39        7.74      8.91 o
   6   7   9        1.48       -2.76     11.93 o
   1   8   9       42.61       38.85     12.22 o
   3   8   9      113.09      100.57      8.89 o
   5   8   9       42.13       43.78     15.14 o
   7   8   9       43.66       46.31     16.41 o
   2   9   9       19.71       17.29      6.51 o
   4   9   9       32.13       25.81     11.16 o
   6   9   9       20.66        9.62     14.39 o
   1  10   9       73.17       66.74      8.47 o
   3  10   9       14.59        6.65      6.47 o
   5  10   9       67.33       71.51     38.71 o
   7  10   9       10.08        7.68     14.09 o
   2  11   9        2.48       -6.00      6.00 o
   4  11   9       13.49        5.15     10.54 o
   6  11   9       20.59        7.22     16.18 o
   1  12   9       18.99        8.62      7.57 o
   3  12   9       21.26       22.29     10.01 o
   5  12   9        7.92        2.98     10.40 o
   7  12   9       14.54       17.90     11.73 o
   2  13   9        3.60       -5.65      6.60 o
   4  13   9        0.47       -1.39      9.52 o
   6  13   9       12.33        3.34     26.29 o
   1  14   9       30.42       22.71      7.50 o
   3  14   9       43.57       53.47      8.56 o
   5  14   9       31.93       35.19     18.64 o
   2  15   9       55.04       54.12      8.57 o
   4  15   9       43.74       48.31     11.06 o
   6  15   9        1.31       -5.65     10.30 o
   1  16   9      181.79      187.58     11.66 o
   3  16   9       73.39       75.36     13.14 o
   5  16   9       23.56       26.10     12.58 o
   2  17   9       20.70       20.02      7.78 o
   4  17   9       17.21       14.11      9.22 o
   6  17   9        4.58       19.91     20.13 o
   1  18   9       27.69       16.44      7.36 o
   3  18   9       39.58       37.44      8.46 o
   5  18   9       17.09       15.76     17.26 o
   2  19   9        4.73        1.19      7.18 o
   4  19   9       21.69        7.17      9.05 o
   1  20   9        5.91        3.60      7.33 o
   3  20   9       32.01       41.61      8.47 o
   2  21   9       32.66       34.26      8.60 o
   4  21   9       19.92        4.05      8.89 o
   1  22   9       96.40      100.26     10.31 o
   3  22   9       12.21       -7.27      7.27 o
   2  23   9       21.66       36.83      8.59 o
   1  24   9        6.17       -0.23      7.39 o
   0   0  10      663.45      582.87     33.40 o
   2   0  10      324.81      380.16     28.44 o
   4   0  10       34.73       42.36     14.99 o
   1   1  10        4.47        5.08      7.97 o
   3   1  10        9.09        2.39      9.28 o
   5   1  10       12.56       25.26     10.36 o
   0   2  10      176.76      180.30     15.06 o
   2   2  10       10.93        3.81      9.74 o
   4   2  10       18.34       17.60     16.78 o
   1   3  10       22.25       21.29      8.46 o
   3   3  10       31.72       11.24      9.87 o
   5   3  10       38.29       57.94     11.49 o
   0   4  10       79.32       93.68     18.87 o
   2   4  10       65.19       58.60      9.62 o
   4   4  10       11.37        9.88     11.00 o
   1   5  10       45.46       47.42      8.97 o
   3   5  10        1.19        1.71      9.17 o
   5   5  10        6.01      -12.45     12.45 o
   0   6  10       14.76       17.00     15.21 o
   2   6  10       25.81       22.97      8.27 o
   4   6  10        2.64       11.41     14.47 o
   1   7  10       30.80       27.21     10.65 o
   3   7  10       33.95       35.83     11.41 o
   5   7  10        1.30       -3.88     12.08 o
   0   8  10       28.69       21.48     15.29 o
   2   8  10       14.15       25.28     11.01 o
   4   8  10       16.07       -2.83     13.50 o
   1   9  10        3.54        2.12     15.88 o
   3   9  10       31.02       38.11     16.41 o
   0  10  10       63.71       86.59     19.39 o
   2  10  10       74.80       85.58     13.05 o
   4  10  10       27.65       35.13     16.56 o
   1  11  10        1.76       -7.22     14.73 o
   3  11  10       17.56       15.99     11.10 o
   0  12  10       45.75       43.99     12.50 o
   2  12  10       29.06       22.94      9.46 o
   4  12  10       59.71       76.84     14.64 o
   1  13  10        7.08        3.18      7.97 o
   3  13  10       37.18       22.54     10.12 o
   0  14  10       15.06        7.69     11.27 o
   2  14  10       10.30        2.41      7.81 o
   1  15  10        3.06        5.19      7.70 o
   0  16  10       53.70       66.30     14.01 o
   2  16  10       19.23       20.88      8.39 o
   1  17  10        3.93       -1.96      7.65 o
 
